# Supplementary material for: Genomic Characterization of Crossbred-Driven Adaptation in the Endangered Yangba Cattle of China
Source: Animals (Basel). 2025 Apr 6;15(7):1065. doi: 10.3390/ani15071065 (PMC11987921; doi:10.3390/ani15071065)
Supplement: Supplementary file 1 [file animals-15-01065-s001.zip]

Archive with 1 entries (1 files):
- animals-3521923-supplementary.xlsx
