# Supplementary material for: Genomic Characterization of Crossbred-Driven Adaptation in the Endangered Yangba Cattle of China
Source: Animals (Basel). 2025 Apr 6;15(7):1065. doi: 10.3390/ani15071065 (PMC11987921; doi:10.3390/ani15071065)
Supplement: Supplementary file 1 [file animals-15-01065-s001.zip › animals-3521923-supplementary.xlsx]

## Sheet: S1
BioProject	Accession number	Breed	Sample origin place
PRJNA379859	SRR5507190	Leiqiong	Leizhou, Guangdong,China
PRJNA379859	SRR5507189	Leiqiong	Leizhou, Guangdong,China
PRJNA379859	SRR5507188	Leiqiong	Leizhou, Guangdong,China
PRJNA737584	SRR14879647	Leiqiong	Leizhou, Guangdong,China
PRJNA737584	SRR14879648	Leiqiong	Leizhou, Guangdong,China
PRJNA737584	SRR14879649	Leiqiong	Leizhou, Guangdong,China
PRJNA737584	SRR14879650	Leiqiong	Leizhou, Guangdong,China
PRJNA737584	SRR14879659	Leiqiong	Leizhou, Guangdong,China
PRJNA737584	SRR14879670	Leiqiong	Leizhou, Guangdong,China
PRJNA737584	SRR14879671	Leiqiong	Leizhou, Guangdong,China
PRJNA379859	SRR6024573	Wannan	Jixi, Anhui, China
PRJNA379859	SRR6024574	Wannan	Jixi, Anhui, China
PRJNA379859	SRR5507196	Wannan	Jixi, Anhui, China
PRJNA379859	SRR5507195	Wannan	Jixi, Anhui, China
PRJNA379859	SRR5507197	Wannan	Jixi, Anhui, China
PRJNA379859	SRR5507199	Wannan	Jixi, Anhui, China
PRJNA379859	SRR5507198	Wannan	Jixi, Anhui, China
PRJNA379859	SRR5507278	Jingjiang	Yichuan, Jiangxi, China
PRJNA379859	SRR5507276	Jingjiang	Yichuan, Jiangxi, China
PRJNA379859	SRR5507275	Jingjiang	Yichuan, Jiangxi, China
PRJNA379859	SRR5507274	Jingjiang	Yichuan, Jiangxi, China
PRJNA379859	SRR6024567	Dianzhong	Dianzhong, Yunan, China
PRJNA379859	SRR6024563	Dianzhong	Dianzhong, Yunan, China
PRJNA379859	SRR6024564	Dianzhong	Dianzhong, Yunan, China
PRJNA379859	SRR6024565	Dianzhong	Dianzhong, Yunan, China
PRJNA379859	SRR6024566	Dianzhong	Dianzhong, Yunan, China
PRJNA379859	SRR6024568	Dianzhong	Dianzhong, Yunan, China
PRJNA379859	SRR6024561	Wenshan	Wenshan, Yunan, China
PRJNA379859	SRR6024562	Wenshan	Wenshan, Yunan, China
PRJNA379859	SRR6024569	Wenshan	Wenshan, Yunan, China
PRJNA379859	SRR6024570	Wenshan	Wenshan, Yunan, China
PRJNA379859	SRR6024577	Wenshan	Wenshan, Yunan, China
PRJNA379859	SRR6024578	Wenshan	Wenshan, Yunan, China
PRJNA379859	SRR6024575	Wenshan	Wenshan, Yunan, China
PRJNA379859	SRR6024576	Wenshan	Wenshan, Yunan, China
PRJNA277148	SRR2016748	Brahman	Brahman,West Bengal,India
PRJNA324822	SRR4002987-3008	Brahman	Brahman, West Bengal, India
PRJNA324822	SRR4002969-2986	Brahman	Brahman, West Bengal, India
PRJNA324822	SRR4002956-2968	Brahman	Brahman, West Bengal, India
PRJNA324822	SRR4002953-55, SRR4003443-51	Brahman	Brahman, West Bengal, India
PRJNA379859	SRR6936539	Hariana	Gurgaon, Haryana, India
PRJNA277147	SRR2016752	Gir	Amblash, Gujarat, India
PRJNA277147	SRR2016754	Gir	Amblash, Gujarat, India
PRJNA277147	SRR2016762	Nelore	Nelore, Andhra, India
PRJNA324822	SRR4003434-42	Brahman	Brahman,West Bengal,India
PRJCA018229	SAMC2913833	Qinchuan cattle	Qinchuan cattle
PRJCA018229	SAMC2913834	Qinchuan cattle	Qinchuan cattle
PRJCA018229	SAMC2913835	Qinchuan cattle	Qinchuan cattle
PRJCA018229	SAMC2913836	Qinchuan cattle	Qinchuan cattle
PRJCA018229	SAMC2913837	Qinchuan cattle	Qinchuan cattle
PRJCA018229	SAMC2913838	Qinchuan cattle	Qinchuan cattle
PRJCA018229	SAMC2913839	Qinchuan cattle	Qinchuan cattle
PRJCA018229	SAMC2913840	Qinchuan cattle	Qinchuan cattle
PRJCA018229	SAMC2913841	Qinchuan cattle	Qinchuan cattle
PRJCA018229	SAMC2913842	Qinchuan cattle	Qinchuan cattle
PRJCA018229	SAMC2913843	Qinchuan cattle	Qinchuan cattle
PRJCA018229	SAMC2913844	Qinchuan cattle	Qinchuan cattle
PRJCA018229	SAMC2913845	Qinchuan cattle	Qinchuan cattle
PRJCA018229	SAMC2913846	Qinchuan cattle	Qinchuan cattle
PRJCA018229	SAMC2913847	Qinchuan cattle	Qinchuan cattle
PRJCA018229	SAMC2913848	Qinchuan cattle	Qinchuan cattle
PRJCA018229	SAMC2913849	Qinchuan cattle	Qinchuan cattle
PRJCA018229	SAMC2913850	Qinchuan cattle	Qinchuan cattle
PRJCA018229	SAMC2913851	Qinchuan cattle	Qinchuan cattle
PRJCA018229	SAMC2913852	Qinchuan cattle	Qinchuan cattle
PRJNA379859	SRR5507222	Bashan	Shangluo, Shanxi, China
PRJNA379859	SRR5507220	Bashan	Shangluo, Shanxi, China
PRJNA379859	SRR5507219	Bashan	Shangluo, Shanxi, China
PRJNA379859	SRR5507216	Bashan	Shangluo, Shanxi, China
PRJNA379859	SRR5507215	Bashan	Shangluo, Shanxi, China
PRJNA379859	SRR5507207	Bashan	Xixiang, Hanzhong, Shaanxi, China
PRJNA379859	SRR5507206	Bashan	Xixiang, Hanzhong, Shaanxi, China
PRJNA379859	SRR5507205	Bashan	Xixiang, Hanzhong, Shaanxi, China
PRJNA379859	SRR5507209	Bashan	Xuanhan, Dazhou, Sichuan, China
PRJNA379859	SRR5507208	Bashan	Xuanhan, Dazhou, Sichuan, China
PRJNA379859	SRR5507237	Nanyang	Nabyang,Henan,China
PRJNA379859	SRR5507236	Nanyang	Nabyang,Henan,China
PRJNA379859	SRR5507235	Nanyang	Nabyang,Henan,China
PRJNA379859	SRR5507234	Nanyang	Nabyang,Henan,China
PRJNA379859	SRR5507233	Nanyang	Nabyang,Henan,China
PRJNA379859	SRR5507238	Luxi	Jining,Shandong,China
PRJNA379859	SRR5507239	Luxi	Jining,Shandong,China
PRJNA379859	SRR5507240	Luxi	Jining,Shandong,China
PRJNA379859	SRR5507241	Luxi	Jining,Shandong,China
PRJNA379859	SRR5507242	Luxi	Jining,Shandong,China
PRJNA379859	SRR6024571	Tibetan	Changdu, Tibet, China
PRJNA379859	SRR6024572	Tibetan	Changdu, Tibet, China
PRJNA379859	SRR5507245	Tibetan	Changdu, Tibet, China
PRJNA379859	SRR5507246	Tibetan	Changdu, Tibet, China
PRJNA379859	SRR5507247	Tibetan	Changdu, Tibet, China
PRJNA379859	SRR5507249	Tibetan	Changdu, Tibet, China
PRJNA379859	SRR5507250	Tibetan	Changdu, Tibet, China
PRJNA379859	SRR5507243	Tibetan	Changdu, Tibet, China
PRJNA379859	SRR5507251	Tibetan	Changdu, Tibet, China
PRJNA379859	SRR5507248	Tibetan	Changdu, Tibet, China
PRJNA598339	SRR10809663	Mongolian	Northwest China
PRJNA379859	SRR5507265	Mongolian	Northwest China
PRJNA379859	SRR5507264	Mongolian	Northwest China
PRJNA379859	SRR5507263	Mongolian	Northwest China
PRJNA598339	SRR10809662	Mongolian	Northwest China
PRJNA379859	SRR5507262	Mongolian	Northwest China
PRJNA379859	SRR5507261	Mongolian	Northwest China
PRJNA379859	SRR5507266	Mongolian	Northwest China
PRJNA379859	SRR5507267	Mongolian	Northwest China
PRJNA598339	SRR10809652	Mongolian	Northwest China
PRJNA379859	SRR5507273	Yanbian	Jilin, China, Northeast Asia
PRJNA396672	SRR6234774	Yanbian	Jilin, China, Northeast Asia
PRJNA737584	SRR14879658	Yanbian	Jilin, China, Northeast Asia
PRJNA737584	SRR14879660	Yanbian	Jilin, China, Northeast Asia
PRJNA737584	SRR14879661	Yanbian	Jilin, China, Northeast Asia
PRJNA737584	SRR14879662	Yanbian	Jilin, China, Northeast Asia
PRJNA737584	SRR14879663	Yanbian	Jilin, China, Northeast Asia
PRJNA737584	SRR14879664	Yanbian	Jilin, China, Northeast Asia
PRJNA737584	SRR14879665	Yanbian	Jilin, China, Northeast Asia
PRJNA737584	SRR14879666	Yanbian	Jilin, China, Northeast Asia
PRJNA396672	SRR6234775	Yanbian	Jilin, China, Northeast Asia
PRJNA210523	SRR934398	Hanwoo	Chuncheon, Kangwon-do, Korea
PRJNA210523	SRR934400	Hanwoo	Chuncheon, Kangwon-do, Korea
PRJNA210523	SRR934401	Hanwoo	Chuncheon, Kangwon-do, Korea
PRJNA210519	SRR934415	Hanwoo	Chuncheon, Kangwon-do, Korea
PRJNA210519	SRR934417	Hanwoo	Chuncheon, Kangwon-do, Korea
PRJNA210519	SRR934418	Hanwoo	Chuncheon, Kangwon-do, Korea
PRJNA210519	SRR934419	Hanwoo	Chuncheon, Kangwon-do, Korea
PRJNA210519	SRR934432	Hanwoo	Chuncheon, Kangwon-do, Korea
PRJNA210519	SRR934433	Hanwoo	Chuncheon, Kangwon-do, Korea
PRJNA210519	SRR934434	Hanwoo	Chuncheon, Kangwon-do, Korea
PRJDB2660	DRR001769,76,79	Mishima	Mishima Island, Japan
PRJDB2660	DRR001771,78,81	Mishima	Mishima Island, Japan
PRJDB2660	DRR001768,75,82	Mishima	Mishima Island, Japan
PRJDB2660	DRR001763,65	Mishima	Mishima Island, Japan
PRJDB2660	DRR001770,77,80	Mishima	Mishima Island, Japan
PRJDB2660	DRR001762,72,74	Mishima	Mishima Island, Japan
PRJDB2660	DRR001767,73	Mishima	Mishima Island, Japan
PRJDB2660	DRR001764,66	Mishima	Mishima Island, Japan
PRJNA256210	SRR1525617	Simmental	Geneve, Switzerland
PRJNA256210	SRR1525619	Simmental	Geneve, Switzerland
PRJNA256210	SRR1525621	Simmental	Geneve, Switzerland
PRJNA256210	SRR1525700	Simmental	Geneve, Switzerland
PRJNA256210	SRR1525701	Simmental	Geneve, Switzerland
PRJNA256210	SRR1525702	Simmental	Geneve, Switzerland
PRJNA256210	SRR1525703	Simmental	Geneve, Switzerland
PRJNA256210	SRR1525705	Simmental	Geneve, Switzerland
PRJNA318089	SRR3497161	Jersey	Channel Island of Jersey, UK
PRJNA318089	SRR3497162	Jersey	Channel Island of Jersey, UK
PRJNA318089	SRR3497451	Jersey	Channel Island of Jersey, UK
PRJNA318089	SRR3497462	Jersey	Channel Island of Jersey, UK
PRJNA318089	SRR3497464	Jersey	Channel Island of Jersey, UK
PRJNA318089	SRR3497465	Jersey	Channel Island of Jersey, UK
PRJNA318089	SRR3497466	Jersey	Channel Island of Jersey, UK
PRJNA318089	SRR3497467	Jersey	Channel Island of Jersey, UK
PRJNA318089	SRR3497611	Jersey	Channel Island of Jersey, UK
PRJNA318089	SRR3497613	Jersey	Channel Island of Jersey, UK
PRJNA176557	SRR1365134	Limousin	Limousin, France
PRJNA176557	SRR1365136	Limousin	Limousin, France
PRJNA474946	SRR7363711	Limousin	Limousin, France
PRJNA474946	SRR7363717	Limousin	Limousin, France
PRJNA474946	SRR7363783	Limousin	Limousin, France
PRJNA474946	SRR7363784	Limousin	Limousin, France
PRJNA343262	SRR8588143	Limousin	Limousin, France
PRJNA343262	SRR8588145	Limousin	Limousin, France
PRJNA343262	SRR8588146	Limousin	Limousin, France
PRJNA343262	SRR8588148	Limousin	Limousin, France
PRJNA176557	SRR1343160	Hereford	Hereford, UK
PRJNA176557	SRR1346381	Hereford	Hereford, UK
PRJNA176557	SRR1346382	Hereford	Hereford, UK
PRJNA176557	SRR1346383	Hereford	Hereford, UK
PRJNA176557	SRR1346385	Hereford	Hereford, UK
PRJNA176557	SRR1346387	Hereford	Hereford, UK
PRJNA176557	SRR1348590	Hereford	Hereford, UK
PRJNA176557	SRR1365105	Hereford	Hereford, UK
PRJNA176557	SRR1365107	Hereford	Hereford, UK
PRJNA176557	SRR1365110	Hereford	Hereford, UK
PRJNA176557	SRR1343172	Angus	Aberdeenshire, Scotland, UK
PRJNA176557	SRR1346376	Angus	Aberdeenshire, Scotland, UK
PRJNA176557	SRR1348580	Angus	Aberdeenshire, Scotland, UK
PRJNA176557	SRR1348581	Angus	Aberdeenshire, Scotland, UK
PRJNA176557	SRR1355237	Angus	Aberdeenshire, Scotland, UK
PRJNA176557	SRR1355239	Angus	Aberdeenshire, Scotland, UK
PRJNA176557	SRR1365103	Angus	Aberdeenshire, Scotland, UK
PRJNA176557	SRR1365113	Angus	Aberdeenshire, Scotland, UK
PRJNA176557	SRR1365129	Angus	Aberdeenshire, Scotland, UK
PRJNA176557	SRR1365144	Angus	Aberdeenshire, Scotland, UK

## Sheet: S2
Sample	Mapped Reads	Mapped bases(Mb)	Mapped Rate	Duplicated rate	Target region of genome(Mb)	Target avg depth	Coverage target>=0x(%)	Coverage target>=4x(%)	Coverage target>=10x(%)	Coverage target>=30x(%)	Coverage target>=100x(%)
LQ1	249173495	37173.8	99.26	10.1	114.06	13.24	0.9958	0.9762	0.6958	0.0062	0.002
LQ2	241224503	35993.2	99.25	10.25	114.06	12.88	0.9925	0.9744	0.6526	0.0073	0.0022
LQ3	229069263	34179.4	99.41	9.96	114.06	11.98	0.9926	0.9721	0.6056	0.0067	0.002
LQ4	605681904	90739.3	99.72	17.1	114.06	30.95	0.9866	0.9773	0.9542	0.4756	0.0035
LQ5	615246953	92127.8	99.4	24.27	114.06	31.48	0.9868	0.9775	0.9552	0.4857	0.0035
LQ6	537547591	80526.8	99.66	27.79	114.06	29.66	0.9873	0.9774	0.9501	0.3695	0.0037
LQ7	592659600	88741.3	99.59	23.47	114.06	30.1	0.9851	0.9753	0.95	0.4217	0.0034
LQ8	718638134	107606	99.4	19.33	114.06	38.02	0.9868	0.979	0.964	0.7224	0.0047
LQ9	606356271	90762.2	99.49	25.11	114.06	31.85	0.9858	0.9772	0.9556	0.4758	0.0036
LQ10	601838448	90146.7	98.73	16.95	114.06	31.44	0.9861	0.9777	0.957	0.4888	0.0041
WN1	267725758	39947.3	97.2	14.93	114.06	15.78	0.996	0.98	0.766	0.0263	0.0021
WN2	231985093	34553.7	98.73	14.09	114.06	13.43	0.9951	0.9685	0.6523	0.0104	0.002
WN3	221246856	33001	99.22	9.39	114.06	11.53	0.9954	0.9645	0.5684	0.0049	0.002
WN4	251229907	37539	99.42	9.8	114.06	13.16	0.996	0.9754	0.681	0.0062	0.002
WN5	207465692	30969.8	99.09	10.33	114.06	10.86	0.9946	0.9562	0.5092	0.0048	0.0019
WN6	225311317	33675.4	99.39	9.09	114.06	12.03	0.9954	0.9693	0.6077	0.0057	0.002
WN7	266502819	39788.3	99.41	10.02	114.06	13.95	0.9956	0.9802	0.7478	0.0071	0.002
JJ1	224233461	33438.3	99.79	9.21	114.06	12.3	0.9952	0.9675	0.6314	0.0053	0.0019
JJ2	249286989	37227	99.79	9.42	114.06	13.89	0.997	0.9775	0.7187	0.0063	0.002
JJ3	206756515	30824	99.75	9.54	114.06	11.5	0.9955	0.9621	0.5647	0.0043	0.0018
JJ4	240880248	35926.3	99.79	9.6	114.06	13.1	0.9953	0.9736	0.6896	0.0054	0.0019
DZ1	203671557	29278.8	99.36	15.7	114.06	10.61	0.9906	0.9459	0.4629	0.0055	0.0021
DZ2	214869103	30790.7	99.65	13.81	114.06	11.06	0.9909	0.9546	0.5005	0.0059	0.002
DZ3	197524926	28347.9	99.61	13.33	114.06	10.09	0.9911	0.9394	0.416	0.0054	0.0019
DZ4	187236467	26850.9	99.32	15.15	114.06	9.63	0.9904	0.9257	0.3695	0.0049	0.0019
DZ5	197996238	28307.8	99.34	15.75	114.06	10.2	0.993	0.9295	0.4126	0.0044	0.0019
DZ6	202497560	28942.8	99.48	14.03	114.06	10.43	0.9908	0.9415	0.4335	0.0055	0.002
WS1	228240368	32462.8	99.56	12.01	114.06	11.5	0.994	0.9595	0.5649	0.0051	0.0019
WS2	246445809	36416	99.43	16.56	114.06	13.67	0.9948	0.9518	0.6401	0.0106	0.002
WS3	255764766	37843.3	98.79	19.35	114.06	14.13	0.9953	0.9578	0.6452	0.0147	0.0019
WS4	262197061	38835	99.63	17.63	114.06	13.7	0.9955	0.954	0.6179	0.0124	0.0022
WS5	259246571	38394.5	99.64	16.7	114.06	12.89	0.9931	0.9188	0.5368	0.0139	0.0021
WS6	329510934	48879.7	99.64	18.39	114.06	17.99	0.9969	0.9882	0.8688	0.0345	0.0025
WS7	255231640	35991.4	99.6	17.88	114.06	13.29	0.9861	0.8881	0.5542	0.0215	0.0021
WS8	207208619	29398.3	99.6	10.8	114.06	10.1	0.9891	0.8792	0.4073	0.0056	0.0018
BH1	243000155	24247.6	99.76	7.88	114.06	7.1	0.9409	0.7156	0.2225	0.0033	0.0014
BH2	285408408	42636.6	99.58	3.02	114.06	14.5	0.997	0.9786	0.763	0.0087	0.0019
BH3	326467486	48782.6	99.64	3.53	114.06	15.91	0.9973	0.9832	0.8187	0.0107	0.002
BH4	287116856	42786.9	99.68	4.02	114.06	13.88	0.9965	0.9761	0.7236	0.0074	0.0019
BH5	326567308	48773.7	99.83	3.63	114.06	14.54	0.9946	0.9617	0.6959	0.0124	0.0019
BH6	772492974	109527	99.51	8.42	114.06	37.98	0.9944	0.9931	0.99	0.6964	0.0058
BH7	378729036	37785.3	99.66	7.09	114.06	11.4	0.9787	0.8494	0.5022	0.0112	0.0017
BH8	298737595	29815.7	99.84	8.12	114.06	9.13	0.9662	0.8017	0.3893	0.0048	0.0015
BH9	327930495	32734.1	99.85	5.44	114.06	9.98	0.9667	0.8298	0.4418	0.0065	0.0018
BH10	334130653	49683.6	99.81	3.62	114.06	16.83	0.9965	0.9844	0.8519	0.0148	0.002
QC1	227027044	33952.2	99.84	1.94	114.06	12.32	0.9943	0.957	0.5894	0.0053	0.0021
QC2	198869631	29754.4	99.88	1.47	114.06	11.19	0.9912	0.9468	0.4816	0.0059	0.0023
QC3	201080306	30087.4	99.83	1.04	114.06	10.82	0.9912	0.9466	0.4781	0.0059	0.0021
QC4	203113051	30402.7	99.79	1.21	114.06	10.93	0.9912	0.946	0.4882	0.0053	0.0022
QC5	233047264	34894.5	99.86	1.5	114.06	13.3	0.992	0.9691	0.6677	0.0076	0.0025
QC6	247655338	37055.3	99.81	1.77	114.06	13.22	0.9918	0.9697	0.6779	0.0075	0.0025
QC7	192970962	28877.4	98.87	1.18	114.06	10.57	0.9895	0.9391	0.4444	0.0057	0.002
QC8	246856731	36943.5	99.87	1.3	114.06	13.31	0.9921	0.972	0.6943	0.0073	0.0024
QC9	256303994	38368.3	99.77	1.18	114.06	13.93	0.9925	0.9739	0.7227	0.0074	0.0026
QC10	29685612	4443.37	99.84	0.35	114.06	1.6	0.6972	0.0761	0.0029	0.0014	0.0005
QC11	217026710	32478.1	99.85	1.49	114.06	11.87	0.9911	0.956	0.5616	0.0065	0.0024
QC12	203371326	30438.2	99.85	1.11	114.06	11.17	0.991	0.9511	0.5188	0.0062	0.002
QC13	197940049	29624.2	99.85	1.1	114.06	11.09	0.9907	0.9472	0.4803	0.0055	0.0022
QC14	259546370	38856.6	99.75	1.41	114.06	14.01	0.9918	0.9716	0.7162	0.0086	0.0024
QC15	260709937	39011.9	99.86	1.2	114.06	13.7	0.992	0.9714	0.7039	0.0079	0.0026
QC16	216546901	32393.9	99.79	1.87	114.06	11.88	0.9912	0.9563	0.5615	0.0061	0.0023
QC17	214728463	32138.3	99.85	1.15	114.06	11.82	0.9915	0.9573	0.5575	0.006	0.0023
QC18	200503190	30005.4	99.86	1.09	114.06	10.72	0.9899	0.9451	0.4663	0.0055	0.0021
QC19	226212538	33864.8	99.85	1.25	114.06	12.38	0.9912	0.9612	0.6051	0.0065	0.0023
QC20	231550194	34653.8	99.86	1.26	114.06	12.52	0.9941	0.9601	0.6156	0.0058	0.002
BS1	229837615	34356.5	99.8	10.35	114.06	12.96	0.9958	0.9629	0.6414	0.0074	0.002
BS2	223825740	33358.6	99.76	11.42	114.06	10.16	0.9915	0.892	0.3981	0.0059	0.0021
BS3	225599555	33653	99.84	11.39	114.06	11.32	0.995	0.9399	0.5071	0.0063	0.002
BS4	206865127	30928.5	99.7	6.31	114.06	11.74	0.9956	0.958	0.5854	0.0052	0.0018
BS5	200619327	30019	99.62	8.09	114.06	11.62	0.9935	0.9549	0.5792	0.0046	0.0018
BS6	245016485	36635	99.8	10.05	114.06	17.69	0.9946	0.9634	0.7827	0.0635	0.0022
BS7	198168330	29631.6	99.76	7.33	114.06	12.9	0.9948	0.9571	0.6485	0.006	0.0019
BS8	233158255	34847.5	99.79	10.18	114.06	15.51	0.9954	0.9671	0.7587	0.0183	0.002
BS9	236454464	35359.3	99.81	11.33	114.06	15.29	0.9954	0.9657	0.7439	0.0204	0.0021
BS10	213497981	31893.8	99.8	9.88	114.06	13.35	0.9948	0.9585	0.655	0.0077	0.0022
NY1	204401108	30556.8	99.27	9.78	114.06	11.42	0.9937	0.9649	0.5307	0.0059	0.0021
NY2	196040737	29182.6	99.84	9.76	114.06	9.57	0.9905	0.8725	0.3388	0.0059	0.002
NY3	215259697	32216.4	99.68	8.84	114.06	12.31	0.9952	0.9605	0.6197	0.0048	0.0019
NY4	192998082	28854.5	99.67	8.39	114.06	11.4	0.9938	0.9518	0.5579	0.0042	0.0018
NY5	219140334	32638.5	99.86	10.7	114.06	10.49	0.9937	0.9046	0.3903	0.0059	0.0021
LX1	218571122	32669.2	99.62	8.35	114.06	11.65	0.9963	0.9652	0.558	0.0051	0.0019
LX2	181129328	27076.4	99.51	8.97	114.06	9.79	0.9947	0.9342	0.3693	0.004	0.0019
LX3	191311267	28607.2	99.51	8.84	114.06	10.42	0.9961	0.9515	0.4427	0.0048	0.0018
LX4	222513581	33247.2	99.49	11.49	114.06	11.92	0.9963	0.9664	0.5702	0.0049	0.0019
LX5	240278753	35900.8	99.74	10.93	114.06	12.72	0.9961	0.9739	0.6546	0.0057	0.002
XZ1	340282204	50853.9	97.87	14.16	114.06	23.55	0.9974	0.9913	0.9107	0.168	0.0027
XZ2	254785147	38094.6	98.36	13.53	114.06	16.55	0.9969	0.9826	0.7858	0.0376	0.0021
XZ3	222665578	33290.7	99.83	8.4	114.06	14.38	0.995	0.9582	0.7016	0.011	0.002
XZ4	200776556	29978.6	99.81	8.44	114.06	11.53	0.9938	0.9408	0.5289	0.0048	0.002
XZ5	226474754	33899.8	99.8	8.8	114.06	14.34	0.9965	0.9756	0.7451	0.0078	0.0019
XZ6	218967110	32765	99.85	8.56	114.06	14.1	0.9949	0.9619	0.6945	0.0076	0.002
XZ7	225525873	33668.3	99.79	8.78	114.06	13.7	0.99	0.9226	0.6316	0.0079	0.002
XZ8	284867219	42593.5	99.85	8.94	114.06	18.4	0.9964	0.9769	0.8247	0.0395	0.0024
XZ9	223220565	33339	99.81	8.19	114.06	12.77	0.9947	0.9584	0.6208	0.0055	0.002
XZ10	264632663	39602.7	99.82	8.77	114.06	16.67	0.9964	0.9794	0.8165	0.0164	0.0022
MG1	307996678	30753.1	99.71	2.28	114.06	10.83	0.9936	0.9551	0.4353	0.006	0.0023
MG2	255325215	38209.2	99.79	7.6	114.06	18.23	0.9963	0.9769	0.8299	0.0616	0.0021
MG3	240514303	35977.8	99.82	6.87	114.06	18.23	0.9943	0.9596	0.767	0.0853	0.0021
MG4	243610222	36457.2	99.84	7.69	114.06	16.36	0.9962	0.9753	0.8028	0.0189	0.0021
MG5	309513486	30886	99.74	3.51	114.06	10.43	0.9953	0.9283	0.3525	0.0051	0.002
MG6	246324480	36865.6	99.84	8.25	114.06	18.16	0.9957	0.9715	0.8136	0.073	0.002
MG7	216758850	32432.3	99.82	7.69	114.06	14.38	0.9962	0.9716	0.74	0.0085	0.0019
MG8	245197202	36673	99.77	11.52	114.06	16.98	0.9962	0.9718	0.7807	0.0373	0.0021
MG9	241758318	36188.2	99.86	11.7	114.06	16.83	0.9969	0.9803	0.817	0.0324	0.002
MG10	306268228	30567.2	99.79	3.19	114.06	9.58	0.9909	0.8847	0.2776	0.0062	0.0027
YB1	209595199	31331	99.7	7.47	114.06	11.17	0.9935	0.9642	0.4829	0.0054	0.0023
YB2	355877878	35537.4	99.86	7.25	114.06	11.92	0.9909	0.9452	0.5854	0.0056	0.0018
YB3	590637274	88497.6	99.81	19.66	114.06	30.33	0.9841	0.975	0.9496	0.3959	0.0038
YB4	648264451	97131.1	99.76	19.81	114.06	33.5	0.9853	0.977	0.957	0.5176	0.004
YB5	619047795	92755.4	99.87	16.51	114.06	30.92	0.9842	0.9744	0.9481	0.4395	0.0039
YB6	852414048	127715	99.83	19.02	114.06	43.15	0.9854	0.9782	0.9646	0.792	0.0059
YB7	649483465	97307.3	99.49	18.63	114.06	32.87	0.9859	0.9776	0.9553	0.5021	0.0042
YB8	523056316	78381.6	99.83	17.43	114.06	26.24	0.9838	0.9724	0.9345	0.2345	0.0033
YB9	575039577	86174.5	99.85	18.82	114.06	29.13	0.9846	0.9745	0.9453	0.3418	0.0038
YB10	581260613	87114.2	99.75	20.01	114.06	29.27	0.9836	0.9733	0.9441	0.3618	0.0037
YB11	359216470	35867.6	99.85	8.27	114.06	11.99	0.9909	0.9483	0.5922	0.0053	0.0018
HN1	403987540	40802.7	99.84	29.36	114.06	13.35	0.9817	0.9256	0.6194	0.0097	0.0025
HN2	393667554	39666.6	99.82	13.8	114.06	12.55	0.9755	0.9031	0.5819	0.0084	0.0022
HN3	396123556	39916.1	99.81	4.32	114.06	13.27	0.9851	0.9508	0.6556	0.0076	0.0025
HN4	376165325	37914.3	99.87	2.1	114.06	12.3	0.9858	0.9251	0.5829	0.0064	0.002
HN5	371770112	37468.7	99.85	2.22	114.06	11.7	0.9835	0.9098	0.5461	0.0065	0.0017
HN6	388239588	39122	99.85	2	114.06	12.91	0.9874	0.9421	0.6368	0.0066	0.002
HN7	362255175	36506.8	99.85	1.68	114.06	12.19	0.9853	0.9384	0.6021	0.0059	0.0019
HN8	392699685	39556.1	99.86	1.92	114.06	13.5	0.9921	0.9617	0.6987	0.0065	0.002
HN9	352200703	35500.2	99.15	1.92	114.06	11.48	0.9865	0.9202	0.5391	0.0053	0.0018
HN10	362054867	36482.5	99.89	2.35	114.06	12.01	0.9883	0.9337	0.5708	0.0055	0.0017
RB1	409609144	39941.5	98.96	3.85	114.06	12.95	0.987	0.9288	0.5719	0.0113	0.0026
RB2	350492252	33851.3	98.71	3.34	114.06	10.71	0.9866	0.9096	0.4513	0.0057	0.0019
RB3	361343131	35571.9	98.84	4.72	114.06	10.91	0.9842	0.9111	0.435	0.0065	0.0023
RB4	301882770	29174	99.63	2.44	114.06	8.27	0.9671	0.8024	0.2539	0.0049	0.0019
RB5	377867134	36803.4	98.78	4.12	114.06	11.9	0.9872	0.9166	0.5132	0.0081	0.0024
RB6	397097986	39114.3	99.22	3.54	114.06	11.55	0.9822	0.9139	0.5027	0.0077	0.0024
RB7	298855134	28838.9	99	3.04	114.06	8.79	0.9782	0.8336	0.2754	0.005	0.002
RB8	331280065	32320.4	99.48	3.2	114.06	8.95	0.9703	0.8388	0.3088	0.0053	0.002
XM1	372204388	37164.7	99.5	2.75	114.06	12.55	0.997	0.968	0.6309	0.0061	0.0018
XM2	355158758	35466.7	99.25	4.37	114.06	11.7	0.9962	0.9528	0.578	0.0051	0.0017
XM3	343192801	34268.9	99.1	2.8	114.06	11.79	0.9969	0.9661	0.5855	0.0051	0.0019
XM4	380590012	37998.1	99.3	3.92	114.06	12.38	0.9954	0.9528	0.6252	0.0059	0.0017
XM5	398913201	39824.7	99.1	6.88	114.06	13.39	0.9973	0.9742	0.6957	0.0069	0.0019
XM6	408108088	40738.3	99.38	3.3	114.06	13.48	0.9973	0.9763	0.7063	0.0065	0.0019
XM7	462620649	46172.6	94.67	4.87	114.06	15.4	0.9979	0.9857	0.7955	0.0103	0.0021
XM8	411601627	41096	98.99	2.6	114.06	13.75	0.9971	0.9788	0.723	0.0066	0.002
ZX1	445719928	44926.5	99.74	4.2	114.06	15.68	0.9921	0.9646	0.773	0.014	0.0021
ZX2	477464850	48118.2	99.9	1.44	114.06	17.35	0.9903	0.9702	0.8185	0.028	0.003
ZX3	421728548	42530.5	99.88	13.22	114.06	14.79	0.9829	0.9481	0.7088	0.0129	0.0024
ZX4	421734789	42507	99.89	9.63	114.06	15.79	0.9878	0.9577	0.7388	0.018	0.0021
ZX5	399652830	40293.4	99.9	12.71	114.06	14.64	0.9837	0.9522	0.7023	0.014	0.0024
ZX6	450652445	45435.3	99.88	7.54	114.06	16.28	0.9849	0.9603	0.7794	0.019	0.0026
ZX7	449477054	45317.2	99.87	4.89	114.06	14.61	0.9863	0.9469	0.7205	0.0111	0.002
ZX8	472542975	47656	99.88	4.03	114.06	16.48	0.9881	0.9597	0.7802	0.021	0.0028
ZX9	419263391	42252.3	99.88	2.28	114.06	14.88	0.9915	0.9571	0.7389	0.0105	0.002
ZX10	454011793	45772.7	99.9	2.21	114.06	16.32	0.9887	0.9649	0.7987	0.0161	0.0029
LM1	354017908	35353.8	98.82	2.44	114.06	11.68	0.9914	0.9212	0.5705	0.0061	0.0017
LM2	362195979	36154.4	99.05	2.06	114.06	11.33	0.9903	0.9112	0.5327	0.0056	0.0017
LM3	289608944	43030.9	99.4	2.6	114.06	14.66	0.9979	0.9874	0.7973	0.0077	0.002
LM4	304405119	45340.5	96.84	3.84	114.06	15.97	0.9978	0.99	0.8524	0.0097	0.0021
LM5	312482291	46430.8	99.71	4.26	114.06	16.2	0.9981	0.99	0.8458	0.0103	0.0021
LM6	274213258	40758.3	98.65	1.78	114.06	14.2	0.9979	0.9858	0.7686	0.0073	0.002
LM7	324783823	32235	99.86	0.56	114.06	10.51	0.9967	0.9487	0.4619	0.0047	0.0017
LM8	334608965	33230.6	99.88	0.56	114.06	11.12	0.9963	0.9526	0.5396	0.0047	0.0017
LM9	316638947	31447.5	99.86	0.73	114.06	10.8	0.9973	0.9638	0.501	0.0049	0.0017
LM10	332638869	33042.4	99.88	0.58	114.06	10.99	0.9959	0.9436	0.5276	0.0047	0.0017
HL1	300979947	30347.6	99.36	2.28	114.06	10.25	0.9845	0.9147	0.4275	0.004	0.0018
HL2	309541851	30907.4	99	1.75	114.06	10.31	0.9953	0.9426	0.4563	0.0044	0.0017
HL3	310271134	30984	95.27	2.02	114.06	10.36	0.9951	0.9424	0.4453	0.0043	0.0018
HL4	309635888	30937	99	1.63	114.06	10.96	0.9955	0.9544	0.513	0.0047	0.0019
HL5	329349764	32885.1	99.07	2.1	114.06	10.94	0.9953	0.948	0.5022	0.0049	0.0019
HL6	341679842	34118.2	99.21	1.79	114.06	11.52	0.9966	0.9639	0.5604	0.0046	0.0017
HL7	394610070	39357.2	99.39	1.88	114.06	13.28	0.9922	0.9627	0.6828	0.006	0.0019
HL8	313555720	31328	93.66	1.21	114.06	10.6	0.9942	0.9431	0.5088	0.004	0.0016
HL9	362142353	36162.2	94.01	2.58	114.06	12.81	0.997	0.9779	0.6681	0.0052	0.0019
HL10	378926361	37838	99.04	5.64	114.06	12.09	0.995	0.9479	0.5945	0.0051	0.0017
AG1	365108043	36796.6	99.88	1.68	114.06	12.53	0.9915	0.9593	0.637	0.0058	0.0019
AG2	373124083	37252.9	99.41	2.38	114.06	12.63	0.9952	0.9662	0.6461	0.0059	0.0018
AG3	344899889	34436.4	99.24	1.86	114.06	12.04	0.9957	0.9681	0.6033	0.0052	0.0019
AG4	325566850	32497.2	99.22	1.86	114.06	11.09	0.9952	0.96	0.526	0.0049	0.0018
AG5	404337325	40377.5	99.56	1.6	114.06	14.18	0.9966	0.9818	0.7645	0.0067	0.0019
AG6	408002521	40757.8	99.56	1.2	114.06	14.21	0.9962	0.9788	0.7693	0.0069	0.0018
AG7	443715838	44311.9	98.9	1.54	114.06	15.45	0.9962	0.9834	0.8183	0.0082	0.0022
AG8	438754603	43835	99.21	10.84	114.06	15.36	0.9958	0.9749	0.7813	0.0152	0.002
AG9	451676260	45090.3	99.07	2	114.06	15.15	0.9966	0.981	0.7863	0.0086	0.0022
AG10	477582298	47679.5	99.33	2.71	114.06	16.44	0.9971	0.987	0.8531	0.0104	0.0023
AVERAGE	3.22958e+08	40957.1	99.4287	7.59962	114.06	14.5437	0.989807	0.946715	0.638979	0.0525577	0.00220934

## Sheet: S3
Sample	Raw reads	Raw bases	Clean reads	Clean bases	Mapped Reads	Mapped bases(Mb)	Mapped Rate	Duplicated rate	Target region of genome(Mb)	Target avg depth	Coverage target>=0x(%)	Coverage target>=4x(%)	Coverage target>=10x(%)	Coverage target>=30x(%)	Coverage target>=100x(%)
yangba1	315234916	47285237400	315234874	46123167610	315007239	46089.4	99.93	1.76	114.06	15.67	0.9967	0.9789	0.7772	0.0126	0.0022
yangba2	293676204	44051430600	293676164	43379543038	293299071	43323.4	99.87	2.17	114.06	15.13	0.9925	0.9759	0.7561	0.0115	0.0027
yangba3	268237796	40235669400	268237750	39762261192	267993001	39725.9	99.91	2.38	114.06	13.84	0.992	0.9684	0.6838	0.0091	0.0029
yangba4	262235508	39335326200	262235464	38865981136	262026474	38834.9	99.92	2.15	114.06	13.08	0.9922	0.966	0.6615	0.0085	0.0024
yangba5	272073376	40811006400	272073342	40289030152	271819945	40251.4	99.91	2.11	114.06	13.55	0.9946	0.967	0.6978	0.008	0.0021
yangba6	267902692	40185403800	267902658	39697324670	267525356	39641.3	99.86	2.36	114.06	13.48	0.9944	0.9651	0.683	0.0078	0.002
yangba7	278801002	41820150300	278800960	41319892750	278491238	41273.8	99.89	1.98	114.06	14.35	0.9925	0.972	0.7159	0.0104	0.0025
yangba8	283302412	42495361800	283302374	41955857180	283041654	41917.1	99.91	2.29	114.06	14.16	0.9953	0.9703	0.714	0.009	0.0021
yangba9	294847598	44227139700	294847558	43738445528	293952202	43604.8	99.7	1.99	114.06	14.89	0.9949	0.9719	0.7443	0.0105	0.0022
yangba10	293622478	44043371700	293622448	43659905816	293224625	43600.7	99.86	2.52	114.06	15.03	0.9928	0.9759	0.7595	0.0109	0.0027
yangba11	293465496	44019824400	293465454	43224843776	293186582	43183.4	99.9	2.53	114.06	15.19	0.993	0.976	0.7511	0.0119	0.0026
yangba12	311901908	46785286200	311901868	46220987914	311363384	46140.7	99.83	2.65	114.06	15.71	0.9954	0.977	0.7901	0.0129	0.0022
yangba13	310057846	46508676900	310057808	45984163042	309687396	45929.1	99.88	2.91	114.06	15.79	0.9948	0.9758	0.7888	0.0123	0.0023
yangba14	293801022	44070153300	293800978	43676841992	293482196	43629.4	99.89	2.91	114.06	14.76	0.9951	0.9741	0.7565	0.0101	0.0022
yangba15	296679428	44501914200	296679374	43806186672	296266185	43744.8	99.86	2.4	114.06	14.73	0.9951	0.9735	0.7515	0.011	0.0021
yangba16	311956750	46793512500	311956706	46289844264	311583607	46234.1	99.88	1.96	114.06	15.79	0.9929	0.9785	0.7948	0.0129	0.0026
yangba17	260150080	39022512000	260150056	38625797762	259893092	38587.6	99.9	1.94	114.06	13.46	0.9913	0.9628	0.6612	0.0081	0.0024
yangba18	302629556	45394433400	302629500	44986215668	302305937	44938.2	99.89	2.41	114.06	15.73	0.9947	0.9749	0.7775	0.0113	0.0022
yangba19	243971606	36595740900	243971548	36222046854	243613241	36168.6	99.85	1.97	114.06	12.48	0.9932	0.9527	0.6055	0.0067	0.002
yangba20	277463872	41619580800	277463826	41074932196	277220255	41038.7	99.91	2.04	114.06	14.1	0.9927	0.9702	0.6951	0.0088	0.0025
AVERAGE	2.86601e+08	42990086595	2.86601e+08	4.24452e+10	286249134	42392.9	99.8775	2.2715	114.06	14.546	0.993805	0.971345	0.72826	0.010215	0.002345

## Sheet: S4
Sample	Group
LQ1	Chinese indicine
LQ2	Chinese indicine
LQ3	Chinese indicine
LQ4	Chinese indicine
LQ5	Chinese indicine
LQ6	Chinese indicine
LQ7	Chinese indicine
LQ8	Chinese indicine
LQ9	Chinese indicine
LQ10	Chinese indicine
WN1	Chinese indicine
WN2	Chinese indicine
WN3	Chinese indicine
WN4	Chinese indicine
WN5	Chinese indicine
WN6	Chinese indicine
WN7	Chinese indicine
JJ1	Chinese indicine
JJ2	Chinese indicine
JJ3	Chinese indicine
JJ4	Chinese indicine
DZ1	Chinese indicine
DZ2	Chinese indicine
DZ3	Chinese indicine
DZ4	Chinese indicine
DZ5	Chinese indicine
DZ6	Chinese indicine
WS1	Chinese indicine
WS2	Chinese indicine
WS3	Chinese indicine
WS4	Chinese indicine
WS5	Chinese indicine
WS6	Chinese indicine
WS7	Chinese indicine
WS8	Chinese indicine
BH1	Indian indicine
BH2	Indian indicine
BH3	Indian indicine
BH4	Indian indicine
BH5	Indian indicine
BH6	Indian indicine
BH7	Indian indicine
BH8	Indian indicine
BH9	Indian indicine
BH10	Indian indicine
QC1	Chinese Crossbreed
QC2	Chinese Crossbreed
QC3	Chinese Crossbreed
QC4	Chinese Crossbreed
QC5	Chinese Crossbreed
QC6	Chinese Crossbreed
QC7	Chinese Crossbreed
QC8	Chinese Crossbreed
QC9	Chinese Crossbreed
QC10	Chinese Crossbreed
QC11	Chinese Crossbreed
QC12	Chinese Crossbreed
QC13	Chinese Crossbreed
QC14	Chinese Crossbreed
QC15	Chinese Crossbreed
QC16	Chinese Crossbreed
QC17	Chinese Crossbreed
QC18	Chinese Crossbreed
QC19	Chinese Crossbreed
QC20	Chinese Crossbreed
BS1	Chinese Crossbreed
BS2	Chinese Crossbreed
BS3	Chinese Crossbreed
BS4	Chinese Crossbreed
BS5	Chinese Crossbreed
BS6	Chinese Crossbreed
BS7	Chinese Crossbreed
BS8	Chinese Crossbreed
BS9	Chinese Crossbreed
BS10	Chinese Crossbreed
NY1	Chinese Crossbreed
NY2	Chinese Crossbreed
NY3	Chinese Crossbreed
NY4	Chinese Crossbreed
NY5	Chinese Crossbreed
LX1	Chinese Crossbreed
LX2	Chinese Crossbreed
LX3	Chinese Crossbreed
LX4	Chinese Crossbreed
LX5	Chinese Crossbreed
XZ1	Chinese taurine
XZ2	Chinese taurine
XZ3	Chinese taurine
XZ4	Chinese taurine
XZ5	Chinese taurine
XZ6	Chinese taurine
XZ7	Chinese taurine
XZ8	Chinese taurine
XZ9	Chinese taurine
XZ10	Chinese taurine
MG1	Chinese taurine
MG2	Chinese taurine
MG3	Chinese taurine
MG4	Chinese taurine
MG5	Chinese taurine
MG6	Chinese taurine
MG7	Chinese taurine
MG8	Chinese taurine
MG9	Chinese taurine
MG10	Chinese taurine
YB1	Chinese taurine
YB2	Chinese taurine
YB3	Chinese taurine
YB4	Chinese taurine
YB5	Chinese taurine
YB6	Chinese taurine
YB7	Chinese taurine
YB8	Chinese taurine
YB9	Chinese taurine
YB10	Chinese taurine
YB11	Chinese taurine
HN1	East Asian taurine
HN2	East Asian taurine
HN3	East Asian taurine
HN4	East Asian taurine
HN5	East Asian taurine
HN6	East Asian taurine
HN7	East Asian taurine
HN8	East Asian taurine
HN9	East Asian taurine
HN10	East Asian taurine
RB1	East Asian taurine
RB2	East Asian taurine
RB3	East Asian taurine
RB4	East Asian taurine
RB5	East Asian taurine
RB6	East Asian taurine
RB7	East Asian taurine
RB8	East Asian taurine
XM1	Eurasian taurine
XM2	Eurasian taurine
XM3	Eurasian taurine
XM4	Eurasian taurine
XM5	Eurasian taurine
XM6	Eurasian taurine
XM7	Eurasian taurine
XM8	Eurasian taurine
ZX1	Eurasian taurine
ZX2	Eurasian taurine
ZX3	Eurasian taurine
ZX4	Eurasian taurine
ZX5	Eurasian taurine
ZX6	Eurasian taurine
ZX7	Eurasian taurine
ZX8	Eurasian taurine
ZX9	Eurasian taurine
ZX10	Eurasian taurine
LM1	Eurasian taurine
LM2	Eurasian taurine
LM3	Eurasian taurine
LM4	Eurasian taurine
LM5	Eurasian taurine
LM6	Eurasian taurine
LM7	Eurasian taurine
LM8	Eurasian taurine
LM9	Eurasian taurine
LM10	Eurasian taurine
HL1	European taurine
HL2	European taurine
HL3	European taurine
HL4	European taurine
HL5	European taurine
HL6	European taurine
HL7	European taurine
HL8	European taurine
HL9	European taurine
HL10	European taurine
AG1	European taurine
AG2	European taurine
AG3	European taurine
AG4	European taurine
AG5	European taurine
AG6	European taurine
AG7	European taurine
AG8	European taurine
AG9	European taurine
AG10	European taurine

## Sheet: S5
P1	P2	P3	Dstatistic	Z-score	p-value	f4-ratio	BBAA	ABBA	BABA
LX	yangba	QC	0.0992357	15.1361	2.3e-16	1	196644	180258	147712
LX	yangba	RB	0.0750804	13.0954	2.3e-16	0.0778008	223235	152136	130887
LX	yangba	XZ	0.073615	10.1562	2.3e-16	0.212602	212289	162642	140338
QC	yangba	XZ	0.0585735	13.9273	2.3e-16	0.178903	195813	162551	144563
BH	yangba	RB	0.0574958	14.395	2.3e-16	0.0548084	302800	134316	119711
MG	yangba	RB	0.0564708	12.1825	2.3e-16	0.0635153	167559	159808	142724
LX	yangba	HN	0.0551149	14.2965	2.3e-16	0.240551	224452	149923	134260
QC	yangba	MG	0.0523838	14.9579	2.3e-16	0.508233	203873	156910	141289
XZ	yangba	MG	0.0523128	12.8123	2.3e-16	0.515733	175933	162233	146103
LQ	yangba	RB	0.0522203	10.3964	2.3e-16	0.0471204	346453	125484	113029
MG	yangba	HN	0.0510148	18.1646	2.3e-16	0.238567	170735	159554	144065
LX	yangba	MG	0.0503145	10.7363	2.3e-16	0.495106	218356	155008	140157
JJ	yangba	RB	0.0443441	7.55424	4.213e-14	0.0416384	316349	128855	117913
WN	yangba	RB	0.0442953	8.20158	2.37223e-16	0.0409901	329041	126926	116158
MG	yangba	YB	0.0383283	11.9629	2.3e-16	0.205229	174813	157318	145704
DZ	yangba	RB	0.0370464	9.43877	2.3e-16	0.0346865	318931	126676	117626
BH	yangba	HN	0.0363987	16.5085	2.3e-16	0.157821	303645	131731	122478
WS	yangba	RB	0.0298039	7.41692	1.19878e-13	0.0286019	311725	128127	120711
QC	yangba	RB	0.0234439	7.25179	4.11309e-13	0.0261808	202532	147818	141046
QC	yangba	HN	0.0205326	9.39281	2.3e-16	0.107281	205815	147672	141730
BH	yangba	XZ	0.0194937	6.39609	1.59403e-10	0.0604225	285903	138870	133560
LQ	yangba	HN	0.0185384	9.35136	2.3e-16	0.0822119	345948	121550	117125
BS	yangba	RB	0.0184439	3.41237	0.000644016	0.0190747	262752	135219	130321
DZ	yangba	HN	0.0164401	8.84391	2.3e-16	0.0752259	319806	124121	120106
WN	yangba	HN	0.0155033	7.38429	1.53269e-13	0.0709813	329086	123541	119769

## Sheet: S6
Type	Chr	Strtat	End	fd
East-Asian-taurine	1	2280001	2300000	0.6351
East-Asian-taurine	1	2640001	2660000	0.8141
East-Asian-taurine	1	3200001	3220000	0.6595
East-Asian-taurine	1	3240001	3260000	0.7899
East-Asian-taurine	1	5360001	5380000	0.554
East-Asian-taurine	1	6160001	6180000	0.5968
East-Asian-taurine	1	6280001	6300000	0.5129
East-Asian-taurine	1	8720001	8740000	0.7021
East-Asian-taurine	1	9100001	9120000	0.5213
East-Asian-taurine	1	9640001	9660000	0.5313
East-Asian-taurine	1	9920001	9940000	0.5312
East-Asian-taurine	1	10000001	10020000	0.6536
East-Asian-taurine	1	11420001	11440000	0.5865
East-Asian-taurine	1	11460001	11480000	0.7278
East-Asian-taurine	1	11580001	11600000	0.5582
East-Asian-taurine	1	11620001	11640000	0.5232
East-Asian-taurine	1	11680001	11700000	0.6748
East-Asian-taurine	1	12220001	12240000	0.5895
East-Asian-taurine	1	12240001	12260000	0.563
East-Asian-taurine	1	12260001	12280000	0.6643
East-Asian-taurine	1	12280001	12300000	0.5291
East-Asian-taurine	1	14040001	14060000	0.6019
East-Asian-taurine	1	14440001	14460000	0.7968
East-Asian-taurine	1	14480001	14500000	0.6315
East-Asian-taurine	1	15500001	15520000	0.5119
East-Asian-taurine	1	15740001	15760000	0.648
East-Asian-taurine	1	16840001	16860000	0.6238
East-Asian-taurine	1	19380001	19400000	0.5348
East-Asian-taurine	1	20060001	20080000	0.5087
East-Asian-taurine	1	20100001	20120000	0.6791
East-Asian-taurine	1	20120001	20140000	0.6703
East-Asian-taurine	1	20160001	20180000	0.6466
East-Asian-taurine	1	21180001	21200000	0.7328
East-Asian-taurine	1	21200001	21220000	0.7765
East-Asian-taurine	1	21740001	21760000	0.814
East-Asian-taurine	1	23620001	23640000	0.506
East-Asian-taurine	1	24140001	24160000	0.5157
East-Asian-taurine	1	25320001	25340000	0.7314
East-Asian-taurine	1	25600001	25620000	0.7699
East-Asian-taurine	1	26940001	26960000	0.6285
East-Asian-taurine	1	27040001	27060000	0.733
East-Asian-taurine	1	27100001	27120000	0.5686
East-Asian-taurine	1	27140001	27160000	0.5233
East-Asian-taurine	1	27280001	27300000	0.6216
East-Asian-taurine	1	28720001	28740000	0.6364
East-Asian-taurine	1	28760001	28780000	0.5006
East-Asian-taurine	1	28860001	28880000	0.7044
East-Asian-taurine	1	29620001	29640000	0.5145
East-Asian-taurine	1	31080001	31100000	0.8717
East-Asian-taurine	1	31540001	31560000	0.5652
East-Asian-taurine	1	31560001	31580000	0.8963
East-Asian-taurine	1	32080001	32100000	0.6851
East-Asian-taurine	1	32100001	32120000	0.6695
East-Asian-taurine	1	32120001	32140000	0.6554
East-Asian-taurine	1	33120001	33140000	0.524
East-Asian-taurine	1	33560001	33580000	0.5508
East-Asian-taurine	1	34480001	34500000	0.663
East-Asian-taurine	1	35080001	35100000	0.5666
East-Asian-taurine	1	35320001	35340000	0.9921
East-Asian-taurine	1	36000001	36020000	0.5445
East-Asian-taurine	1	38260001	38280000	0.7242
East-Asian-taurine	1	38440001	38460000	0.5383
East-Asian-taurine	1	39960001	39980000	0.5257
East-Asian-taurine	1	40560001	40580000	0.6936
East-Asian-taurine	1	40600001	40620000	0.5462
East-Asian-taurine	1	41200001	41220000	0.5531
East-Asian-taurine	1	41340001	41360000	0.6762
East-Asian-taurine	1	42060001	42080000	0.5934
East-Asian-taurine	1	42140001	42160000	0.6606
East-Asian-taurine	1	42600001	42620000	0.5584
East-Asian-taurine	1	42640001	42660000	0.5515
East-Asian-taurine	1	42660001	42680000	0.7044
East-Asian-taurine	1	42680001	42700000	0.5282
East-Asian-taurine	1	42780001	42800000	0.6431
East-Asian-taurine	1	43340001	43360000	0.6513
East-Asian-taurine	1	43520001	43540000	0.5722
East-Asian-taurine	1	44300001	44320000	0.5158
East-Asian-taurine	1	44440001	44460000	0.803
East-Asian-taurine	1	45740001	45760000	0.8836
East-Asian-taurine	1	45820001	45840000	0.7566
East-Asian-taurine	1	47220001	47240000	0.514
East-Asian-taurine	1	47720001	47740000	0.5383
East-Asian-taurine	1	48400001	48420000	0.833
East-Asian-taurine	1	48580001	48600000	0.7337
East-Asian-taurine	1	49100001	49120000	0.5919
East-Asian-taurine	1	50600001	50620000	0.5402
East-Asian-taurine	1	53440001	53460000	0.6035
East-Asian-taurine	1	55740001	55760000	0.5578
East-Asian-taurine	1	57360001	57380000	0.5711
East-Asian-taurine	1	57640001	57660000	0.697
East-Asian-taurine	1	59400001	59420000	0.577
East-Asian-taurine	1	60620001	60640000	0.7103
East-Asian-taurine	1	63100001	63120000	0.4998
East-Asian-taurine	1	63360001	63380000	0.5636
East-Asian-taurine	1	67500001	67520000	0.5517
East-Asian-taurine	1	68920001	68940000	0.5855
East-Asian-taurine	1	70820001	70840000	0.8014
East-Asian-taurine	1	70940001	70960000	0.9988
East-Asian-taurine	1	70960001	70980000	0.5079
East-Asian-taurine	1	71260001	71280000	0.5397
East-Asian-taurine	1	71300001	71320000	0.7321
East-Asian-taurine	1	71440001	71460000	0.7002
East-Asian-taurine	1	71700001	71720000	0.7848
East-Asian-taurine	1	72680001	72700000	0.6629
East-Asian-taurine	1	73420001	73440000	0.5383
East-Asian-taurine	1	75920001	75940000	0.521
East-Asian-taurine	1	76040001	76060000	0.5385
East-Asian-taurine	1	76580001	76600000	0.5946
East-Asian-taurine	1	77460001	77480000	0.7374
East-Asian-taurine	1	77860001	77880000	0.511
East-Asian-taurine	1	77880001	77900000	0.542
East-Asian-taurine	1	77900001	77920000	0.6037
East-Asian-taurine	1	78000001	78020000	0.7341
East-Asian-taurine	1	78080001	78100000	0.502
East-Asian-taurine	1	78540001	78560000	0.5281
East-Asian-taurine	1	79660001	79680000	0.574
East-Asian-taurine	1	81220001	81240000	0.5803
East-Asian-taurine	1	81280001	81300000	0.6295
East-Asian-taurine	1	82840001	82860000	0.7435
East-Asian-taurine	1	82860001	82880000	0.6671
East-Asian-taurine	1	87840001	87860000	0.8954
East-Asian-taurine	1	91780001	91800000	0.5135
East-Asian-taurine	1	93660001	93680000	0.6117
East-Asian-taurine	1	93740001	93760000	0.6337
East-Asian-taurine	1	94000001	94020000	0.5727
East-Asian-taurine	1	94300001	94320000	0.8808
East-Asian-taurine	1	94360001	94380000	0.531
East-Asian-taurine	1	97240001	97260000	0.7816
East-Asian-taurine	1	98720001	98740000	0.5117
East-Asian-taurine	1	102100001	102120000	0.5747
East-Asian-taurine	1	106900001	106920000	0.5977
East-Asian-taurine	1	107000001	107020000	0.5817
East-Asian-taurine	1	107320001	107340000	0.5987
East-Asian-taurine	1	110540001	110560000	0.7832
East-Asian-taurine	1	111260001	111280000	0.6934
East-Asian-taurine	1	111280001	111300000	0.6425
East-Asian-taurine	1	113020001	113040000	0.5363
East-Asian-taurine	1	113040001	113060000	0.7089
East-Asian-taurine	1	113080001	113100000	0.6712
East-Asian-taurine	1	113600001	113620000	0.5468
East-Asian-taurine	1	113660001	113680000	0.4988
East-Asian-taurine	1	113800001	113820000	0.7908
East-Asian-taurine	1	113860001	113880000	0.5485
East-Asian-taurine	1	113900001	113920000	0.5089
East-Asian-taurine	1	113960001	113980000	0.5179
East-Asian-taurine	1	114060001	114080000	0.7256
East-Asian-taurine	1	114140001	114160000	0.6756
East-Asian-taurine	1	115140001	115160000	0.5431
East-Asian-taurine	1	115920001	115940000	0.5338
East-Asian-taurine	1	116040001	116060000	0.7191
East-Asian-taurine	1	116520001	116540000	0.5106
East-Asian-taurine	1	116840001	116860000	0.6927
East-Asian-taurine	1	117320001	117340000	0.9548
East-Asian-taurine	1	117880001	117900000	0.7077
East-Asian-taurine	1	118480001	118500000	0.8302
East-Asian-taurine	1	118900001	118920000	0.6811
East-Asian-taurine	1	119000001	119020000	0.5367
East-Asian-taurine	1	119660001	119680000	0.5082
East-Asian-taurine	1	121460001	121480000	0.6113
East-Asian-taurine	1	123140001	123160000	0.8435
East-Asian-taurine	1	123600001	123620000	0.5444
East-Asian-taurine	1	123660001	123680000	0.7509
East-Asian-taurine	1	123700001	123720000	0.5988
East-Asian-taurine	1	123740001	123760000	0.5314
East-Asian-taurine	1	123760001	123780000	0.6129
East-Asian-taurine	1	123780001	123800000	0.6288
East-Asian-taurine	1	125560001	125580000	0.5994
East-Asian-taurine	1	125920001	125940000	0.5121
East-Asian-taurine	1	126900001	126920000	0.5069
East-Asian-taurine	1	131280001	131300000	0.8798
East-Asian-taurine	1	132340001	132360000	0.5447
East-Asian-taurine	1	132720001	132740000	0.5167
East-Asian-taurine	1	132960001	132980000	0.579
East-Asian-taurine	1	134220001	134240000	0.8664
East-Asian-taurine	1	135820001	135840000	0.6796
East-Asian-taurine	1	136160001	136180000	0.5733
East-Asian-taurine	1	138660001	138680000	0.9331
East-Asian-taurine	1	141760001	141780000	0.8692
East-Asian-taurine	1	141860001	141880000	0.5192
East-Asian-taurine	1	146440001	146460000	0.5841
East-Asian-taurine	1	150940001	150960000	0.5197
East-Asian-taurine	1	151020001	151040000	0.5099
East-Asian-taurine	1	151960001	151980000	0.5343
East-Asian-taurine	1	153940001	153960000	0.7153
East-Asian-taurine	1	157340001	157360000	0.558
East-Asian-taurine	1	157380001	157400000	0.5394
East-Asian-taurine	1	157440001	157460000	0.5981
East-Asian-taurine	1	157500001	157520000	0.5365
East-Asian-taurine	1	157520001	157540000	0.8516
East-Asian-taurine	1	157540001	157560000	0.821
East-Asian-taurine	1	157560001	157580000	0.8237
East-Asian-taurine	1	157700001	157720000	0.5903
East-Asian-taurine	2	420001	440000	0.5791
East-Asian-taurine	2	460001	480000	0.7352
East-Asian-taurine	2	480001	500000	0.6857
East-Asian-taurine	2	620001	640000	0.5038
East-Asian-taurine	2	1200001	1220000	0.6607
East-Asian-taurine	2	1260001	1280000	0.5379
East-Asian-taurine	2	1280001	1300000	0.6204
East-Asian-taurine	2	1300001	1320000	0.5015
East-Asian-taurine	2	1620001	1640000	0.5508
East-Asian-taurine	2	1640001	1660000	0.548
East-Asian-taurine	2	5260001	5280000	0.9656
East-Asian-taurine	2	5280001	5300000	0.566
East-Asian-taurine	2	5620001	5640000	0.5364
East-Asian-taurine	2	9600001	9620000	0.5291
East-Asian-taurine	2	14500001	14520000	0.5099
East-Asian-taurine	2	17740001	17760000	0.7828
East-Asian-taurine	2	18200001	18220000	0.5764
East-Asian-taurine	2	20100001	20120000	0.5976
East-Asian-taurine	2	20620001	20640000	0.6093
East-Asian-taurine	2	21980001	22000000	0.6929
East-Asian-taurine	2	22320001	22340000	0.7193
East-Asian-taurine	2	22860001	22880000	0.7754
East-Asian-taurine	2	23220001	23240000	0.8374
East-Asian-taurine	2	23340001	23360000	0.5743
East-Asian-taurine	2	23580001	23600000	0.7379
East-Asian-taurine	2	23700001	23720000	0.5407
East-Asian-taurine	2	24120001	24140000	0.6055
East-Asian-taurine	2	24380001	24400000	0.8867
East-Asian-taurine	2	24840001	24860000	0.5474
East-Asian-taurine	2	27060001	27080000	0.7185
East-Asian-taurine	2	27640001	27660000	0.6428
East-Asian-taurine	2	28160001	28180000	0.5896
East-Asian-taurine	2	28860001	28880000	0.5769
East-Asian-taurine	2	29040001	29060000	0.6832
East-Asian-taurine	2	29460001	29480000	0.8628
East-Asian-taurine	2	31980001	32000000	0.5683
East-Asian-taurine	2	32020001	32040000	0.6542
East-Asian-taurine	2	32100001	32120000	0.8052
East-Asian-taurine	2	32200001	32220000	0.5963
East-Asian-taurine	2	32300001	32320000	0.5144
East-Asian-taurine	2	32500001	32520000	0.541
East-Asian-taurine	2	32520001	32540000	0.7281
East-Asian-taurine	2	32620001	32640000	0.6103
East-Asian-taurine	2	38760001	38780000	0.7043
East-Asian-taurine	2	39660001	39680000	0.4988
East-Asian-taurine	2	39680001	39700000	0.8114
East-Asian-taurine	2	39820001	39840000	0.7138
East-Asian-taurine	2	43560001	43580000	0.6646
East-Asian-taurine	2	43840001	43860000	0.5092
East-Asian-taurine	2	44240001	44260000	0.7319
East-Asian-taurine	2	45140001	45160000	0.7254
East-Asian-taurine	2	46460001	46480000	0.9687
East-Asian-taurine	2	46520001	46540000	0.9265
East-Asian-taurine	2	48360001	48380000	0.5665
East-Asian-taurine	2	50700001	50720000	0.611
East-Asian-taurine	2	53540001	53560000	0.5137
East-Asian-taurine	2	56920001	56940000	0.6888
East-Asian-taurine	2	56960001	56980000	0.6308
East-Asian-taurine	2	61360001	61380000	0.7581
East-Asian-taurine	2	61520001	61540000	0.8402
East-Asian-taurine	2	61540001	61560000	0.7417
East-Asian-taurine	2	61560001	61580000	0.7475
East-Asian-taurine	2	62100001	62120000	0.5135
East-Asian-taurine	2	62120001	62140000	0.5886
East-Asian-taurine	2	62140001	62160000	0.6962
East-Asian-taurine	2	62200001	62220000	0.586
East-Asian-taurine	2	62280001	62300000	0.9756
East-Asian-taurine	2	63040001	63060000	0.5523
East-Asian-taurine	2	63580001	63600000	0.565
East-Asian-taurine	2	66160001	66180000	0.5953
East-Asian-taurine	2	70260001	70280000	0.5554
East-Asian-taurine	2	70540001	70560000	0.567
East-Asian-taurine	2	71940001	71960000	0.5435
East-Asian-taurine	2	72040001	72060000	0.5185
East-Asian-taurine	2	72100001	72120000	0.5507
East-Asian-taurine	2	72120001	72140000	0.5067
East-Asian-taurine	2	72140001	72160000	0.5001
East-Asian-taurine	2	73180001	73200000	0.5023
East-Asian-taurine	2	73200001	73220000	0.5337
East-Asian-taurine	2	73220001	73240000	0.7986
East-Asian-taurine	2	73240001	73260000	0.5725
East-Asian-taurine	2	74200001	74220000	0.5744
East-Asian-taurine	2	74500001	74520000	0.5587
East-Asian-taurine	2	76460001	76480000	0.6144
East-Asian-taurine	2	76920001	76940000	0.8352
East-Asian-taurine	2	76960001	76980000	0.7655
East-Asian-taurine	2	78080001	78100000	0.6942
East-Asian-taurine	2	78100001	78120000	0.5913
East-Asian-taurine	2	78180001	78200000	0.5832
East-Asian-taurine	2	78740001	78760000	0.7534
East-Asian-taurine	2	79520001	79540000	0.5702
East-Asian-taurine	2	79580001	79600000	0.5332
East-Asian-taurine	2	80680001	80700000	0.7745
East-Asian-taurine	2	81740001	81760000	0.8958
East-Asian-taurine	2	81920001	81940000	0.745
East-Asian-taurine	2	82000001	82020000	0.6187
East-Asian-taurine	2	84560001	84580000	0.5027
East-Asian-taurine	2	84880001	84900000	0.5859
East-Asian-taurine	2	87740001	87760000	0.5856
East-Asian-taurine	2	87800001	87820000	0.63
East-Asian-taurine	2	88260001	88280000	0.5162
East-Asian-taurine	2	90540001	90560000	0.6154
East-Asian-taurine	2	90560001	90580000	0.789
East-Asian-taurine	2	90840001	90860000	0.5863
East-Asian-taurine	2	91360001	91380000	0.947
East-Asian-taurine	2	91380001	91400000	0.9894
East-Asian-taurine	2	91400001	91420000	0.6687
East-Asian-taurine	2	91420001	91440000	0.5151
East-Asian-taurine	2	91460001	91480000	0.8026
East-Asian-taurine	2	91480001	91500000	0.5698
East-Asian-taurine	2	91500001	91520000	0.5617
East-Asian-taurine	2	91540001	91560000	0.6009
East-Asian-taurine	2	91560001	91580000	0.5918
East-Asian-taurine	2	91600001	91620000	0.8229
East-Asian-taurine	2	91760001	91780000	0.8045
East-Asian-taurine	2	92300001	92320000	0.5321
East-Asian-taurine	2	92340001	92360000	0.9786
East-Asian-taurine	2	95140001	95160000	0.7025
East-Asian-taurine	2	95900001	95920000	0.5332
East-Asian-taurine	2	97640001	97660000	0.7048
East-Asian-taurine	2	97660001	97680000	0.7889
East-Asian-taurine	2	97720001	97740000	0.9409
East-Asian-taurine	2	98280001	98300000	0.8097
East-Asian-taurine	2	98520001	98540000	0.5027
East-Asian-taurine	2	100160001	100180000	0.7365
East-Asian-taurine	2	100920001	100940000	0.6673
East-Asian-taurine	2	101320001	101340000	0.6729
East-Asian-taurine	2	101400001	101420000	0.5353
East-Asian-taurine	2	101480001	101500000	0.5932
East-Asian-taurine	2	102880001	102900000	0.618
East-Asian-taurine	2	102940001	102960000	0.5529
East-Asian-taurine	2	103120001	103140000	0.5256
East-Asian-taurine	2	103340001	103360000	0.8217
East-Asian-taurine	2	103420001	103440000	0.8442
East-Asian-taurine	2	104480001	104500000	0.5976
East-Asian-taurine	2	104500001	104520000	0.7106
East-Asian-taurine	2	105000001	105020000	0.5333
East-Asian-taurine	2	105220001	105240000	0.5178
East-Asian-taurine	2	106280001	106300000	0.6481
East-Asian-taurine	2	106480001	106500000	0.7109
East-Asian-taurine	2	110480001	110500000	0.6133
East-Asian-taurine	2	111480001	111500000	0.5348
East-Asian-taurine	2	111540001	111560000	0.7145
East-Asian-taurine	2	111580001	111600000	0.5403
East-Asian-taurine	2	112120001	112140000	0.58
East-Asian-taurine	2	112140001	112160000	0.5227
East-Asian-taurine	2	112220001	112240000	0.566
East-Asian-taurine	2	112760001	112780000	0.6332
East-Asian-taurine	2	115180001	115200000	0.6141
East-Asian-taurine	2	115460001	115480000	0.6062
East-Asian-taurine	2	115520001	115540000	0.6417
East-Asian-taurine	2	117080001	117100000	0.6045
East-Asian-taurine	2	119040001	119060000	0.5861
East-Asian-taurine	2	119140001	119160000	0.5545
East-Asian-taurine	2	121060001	121080000	0.5132
East-Asian-taurine	2	121120001	121140000	0.5019
East-Asian-taurine	2	121140001	121160000	0.7681
East-Asian-taurine	2	121160001	121180000	0.7821
East-Asian-taurine	2	121180001	121200000	0.6277
East-Asian-taurine	2	121220001	121240000	0.588
East-Asian-taurine	2	121940001	121960000	0.5943
East-Asian-taurine	2	122220001	122240000	0.5368
East-Asian-taurine	2	122500001	122520000	0.6093
East-Asian-taurine	2	122580001	122600000	0.7439
East-Asian-taurine	2	122700001	122720000	0.5026
East-Asian-taurine	2	122840001	122860000	0.7377
East-Asian-taurine	2	123120001	123140000	0.5046
East-Asian-taurine	2	123160001	123180000	0.5077
East-Asian-taurine	2	123180001	123200000	0.5596
East-Asian-taurine	2	123620001	123640000	0.6271
East-Asian-taurine	2	124060001	124080000	0.731
East-Asian-taurine	2	127900001	127920000	0.5375
East-Asian-taurine	2	128440001	128460000	0.5261
East-Asian-taurine	2	130960001	130980000	0.5505
East-Asian-taurine	2	132660001	132680000	0.7089
East-Asian-taurine	2	133560001	133580000	0.599
East-Asian-taurine	2	133580001	133600000	0.6902
East-Asian-taurine	2	133720001	133740000	0.6447
East-Asian-taurine	2	134300001	134320000	0.7509
East-Asian-taurine	3	80001	100000	0.5381
East-Asian-taurine	3	160001	180000	0.6727
East-Asian-taurine	3	1080001	1100000	0.5108
East-Asian-taurine	3	1560001	1580000	0.5255
East-Asian-taurine	3	2080001	2100000	0.6757
East-Asian-taurine	3	3100001	3120000	0.5697
East-Asian-taurine	3	3240001	3260000	0.7596
East-Asian-taurine	3	3360001	3380000	0.745
East-Asian-taurine	3	3840001	3860000	0.6742
East-Asian-taurine	3	3880001	3900000	0.5752
East-Asian-taurine	3	4120001	4140000	0.8576
East-Asian-taurine	3	4300001	4320000	0.6183
East-Asian-taurine	3	5800001	5820000	0.6874
East-Asian-taurine	3	6580001	6600000	0.6702
East-Asian-taurine	3	6860001	6880000	0.5825
East-Asian-taurine	3	6880001	6900000	0.6588
East-Asian-taurine	3	7460001	7480000	0.5566
East-Asian-taurine	3	7900001	7920000	0.5568
East-Asian-taurine	3	8500001	8520000	0.554
East-Asian-taurine	3	8700001	8720000	0.55
East-Asian-taurine	3	8760001	8780000	0.5104
East-Asian-taurine	3	8780001	8800000	0.718
East-Asian-taurine	3	8800001	8820000	0.5177
East-Asian-taurine	3	8820001	8840000	0.5753
East-Asian-taurine	3	8840001	8860000	0.7405
East-Asian-taurine	3	8860001	8880000	0.8242
East-Asian-taurine	3	8880001	8900000	0.859
East-Asian-taurine	3	10980001	11000000	0.6372
East-Asian-taurine	3	11020001	11040000	0.6495
East-Asian-taurine	3	11040001	11060000	0.5015
East-Asian-taurine	3	11360001	11380000	0.6947
East-Asian-taurine	3	11620001	11640000	0.5295
East-Asian-taurine	3	11820001	11840000	0.5465
East-Asian-taurine	3	12220001	12240000	0.5716
East-Asian-taurine	3	12840001	12860000	0.6047
East-Asian-taurine	3	12860001	12880000	0.5868
East-Asian-taurine	3	13080001	13100000	0.5118
East-Asian-taurine	3	13260001	13280000	0.5106
East-Asian-taurine	3	13580001	13600000	0.5657
East-Asian-taurine	3	14220001	14240000	0.5309
East-Asian-taurine	3	17200001	17220000	0.515
East-Asian-taurine	3	17780001	17800000	0.5173
East-Asian-taurine	3	18700001	18720000	0.7477
East-Asian-taurine	3	19720001	19740000	0.8485
East-Asian-taurine	3	19900001	19920000	0.5643
East-Asian-taurine	3	20000001	20020000	0.8536
East-Asian-taurine	3	20020001	20040000	0.8889
East-Asian-taurine	3	20040001	20060000	0.8609
East-Asian-taurine	3	20060001	20080000	0.7888
East-Asian-taurine	3	20080001	20100000	0.6378
East-Asian-taurine	3	20140001	20160000	0.5757
East-Asian-taurine	3	21460001	21480000	0.6135
East-Asian-taurine	3	21480001	21500000	0.7145
East-Asian-taurine	3	21720001	21740000	0.679
East-Asian-taurine	3	21760001	21780000	0.8466
East-Asian-taurine	3	22140001	22160000	0.8529
East-Asian-taurine	3	22200001	22220000	0.8071
East-Asian-taurine	3	23480001	23500000	0.5327
East-Asian-taurine	3	23520001	23540000	0.6123
East-Asian-taurine	3	23900001	23920000	0.5243
East-Asian-taurine	3	23920001	23940000	0.6915
East-Asian-taurine	3	24360001	24380000	0.5268
East-Asian-taurine	3	24900001	24920000	0.7154
East-Asian-taurine	3	27140001	27160000	0.6097
East-Asian-taurine	3	27780001	27800000	0.5015
East-Asian-taurine	3	31500001	31520000	0.5015
East-Asian-taurine	3	33820001	33840000	0.5537
East-Asian-taurine	3	34040001	34060000	0.5651
East-Asian-taurine	3	35440001	35460000	0.583
East-Asian-taurine	3	35620001	35640000	0.5035
East-Asian-taurine	3	37800001	37820000	0.6011
East-Asian-taurine	3	38180001	38200000	0.54
East-Asian-taurine	3	38220001	38240000	0.5315
East-Asian-taurine	3	38720001	38740000	0.6602
East-Asian-taurine	3	38740001	38760000	0.7259
East-Asian-taurine	3	39800001	39820000	0.9527
East-Asian-taurine	3	40320001	40340000	0.5486
East-Asian-taurine	3	41280001	41300000	0.9967
East-Asian-taurine	3	41660001	41680000	0.75
East-Asian-taurine	3	42040001	42060000	0.5609
East-Asian-taurine	3	42060001	42080000	0.5451
East-Asian-taurine	3	42520001	42540000	0.9265
East-Asian-taurine	3	44120001	44140000	0.5879
East-Asian-taurine	3	44660001	44680000	0.5085
East-Asian-taurine	3	46460001	46480000	0.8873
East-Asian-taurine	3	47060001	47080000	0.9068
East-Asian-taurine	3	58800001	58820000	0.5065
East-Asian-taurine	3	58840001	58860000	0.5026
East-Asian-taurine	3	58920001	58940000	0.5037
East-Asian-taurine	3	59240001	59260000	0.5952
East-Asian-taurine	3	59340001	59360000	0.6298
East-Asian-taurine	3	59600001	59620000	0.5851
East-Asian-taurine	3	59680001	59700000	0.5478
East-Asian-taurine	3	59720001	59740000	0.6177
East-Asian-taurine	3	59740001	59760000	0.8762
East-Asian-taurine	3	59760001	59780000	0.9524
East-Asian-taurine	3	59820001	59840000	0.5596
East-Asian-taurine	3	60160001	60180000	0.6029
East-Asian-taurine	3	60180001	60200000	0.6831
East-Asian-taurine	3	60860001	60880000	0.6798
East-Asian-taurine	3	61020001	61040000	0.5275
East-Asian-taurine	3	61960001	61980000	0.6119
East-Asian-taurine	3	64780001	64800000	0.4994
East-Asian-taurine	3	65280001	65300000	0.6379
East-Asian-taurine	3	66660001	66680000	0.6283
East-Asian-taurine	3	70160001	70180000	0.5651
East-Asian-taurine	3	70240001	70260000	0.6849
East-Asian-taurine	3	70260001	70280000	0.5216
East-Asian-taurine	3	71060001	71080000	0.6156
East-Asian-taurine	3	71220001	71240000	0.5453
East-Asian-taurine	3	72220001	72240000	0.5821
East-Asian-taurine	3	72500001	72520000	0.5855
East-Asian-taurine	3	72880001	72900000	0.5213
East-Asian-taurine	3	75160001	75180000	0.5476
East-Asian-taurine	3	75360001	75380000	0.6461
East-Asian-taurine	3	75400001	75420000	0.5339
East-Asian-taurine	3	75660001	75680000	0.5555
East-Asian-taurine	3	75720001	75740000	0.6411
East-Asian-taurine	3	77660001	77680000	0.5303
East-Asian-taurine	3	79680001	79700000	0.5357
East-Asian-taurine	3	80560001	80580000	0.7458
East-Asian-taurine	3	80960001	80980000	0.6952
East-Asian-taurine	3	81280001	81300000	0.6352
East-Asian-taurine	3	81800001	81820000	0.5222
East-Asian-taurine	3	83500001	83520000	0.6122
East-Asian-taurine	3	83760001	83780000	0.5464
East-Asian-taurine	3	87220001	87240000	0.8231
East-Asian-taurine	3	88380001	88400000	0.7065
East-Asian-taurine	3	88560001	88580000	0.8633
East-Asian-taurine	3	88840001	88860000	0.6782
East-Asian-taurine	3	89020001	89040000	0.5579
East-Asian-taurine	3	90780001	90800000	0.5416
East-Asian-taurine	3	90880001	90900000	0.5599
East-Asian-taurine	3	91440001	91460000	0.6291
East-Asian-taurine	3	91480001	91500000	0.5414
East-Asian-taurine	3	92360001	92380000	0.7118
East-Asian-taurine	3	94900001	94920000	0.68
East-Asian-taurine	3	96220001	96240000	0.5818
East-Asian-taurine	3	96260001	96280000	0.7575
East-Asian-taurine	3	96320001	96340000	0.5099
East-Asian-taurine	3	96360001	96380000	0.5956
East-Asian-taurine	3	96400001	96420000	0.5744
East-Asian-taurine	3	96420001	96440000	0.5604
East-Asian-taurine	3	96540001	96560000	0.9624
East-Asian-taurine	3	96560001	96580000	0.6175
East-Asian-taurine	3	96760001	96780000	0.6115
East-Asian-taurine	3	97760001	97780000	0.7659
East-Asian-taurine	3	97860001	97880000	0.6454
East-Asian-taurine	3	98260001	98280000	0.5625
East-Asian-taurine	3	99920001	99940000	0.6893
East-Asian-taurine	3	101600001	101620000	0.5971
East-Asian-taurine	3	101920001	101940000	0.5213
East-Asian-taurine	3	102140001	102160000	0.5573
East-Asian-taurine	3	102200001	102220000	0.7168
East-Asian-taurine	3	102340001	102360000	0.7588
East-Asian-taurine	3	103700001	103720000	0.5077
East-Asian-taurine	3	103840001	103860000	0.524
East-Asian-taurine	3	103960001	103980000	0.515
East-Asian-taurine	3	104160001	104180000	0.5502
East-Asian-taurine	3	104180001	104200000	0.8726
East-Asian-taurine	3	104540001	104560000	0.5623
East-Asian-taurine	3	105580001	105600000	0.8592
East-Asian-taurine	3	105740001	105760000	0.5836
East-Asian-taurine	3	106120001	106140000	0.6327
East-Asian-taurine	3	106760001	106780000	0.8149
East-Asian-taurine	3	109100001	109120000	0.6945
East-Asian-taurine	3	109160001	109180000	0.6816
East-Asian-taurine	3	109180001	109200000	0.5881
East-Asian-taurine	3	110120001	110140000	0.5755
East-Asian-taurine	3	110180001	110200000	0.9685
East-Asian-taurine	3	110200001	110220000	0.7276
East-Asian-taurine	3	110240001	110260000	0.6793
East-Asian-taurine	3	110280001	110300000	0.7231
East-Asian-taurine	3	110380001	110400000	0.7866
East-Asian-taurine	3	113160001	113180000	0.5742
East-Asian-taurine	3	113200001	113220000	0.7162
East-Asian-taurine	3	113220001	113240000	0.5846
East-Asian-taurine	3	114120001	114140000	0.9216
East-Asian-taurine	3	114280001	114300000	0.7844
East-Asian-taurine	3	114820001	114840000	0.7832
East-Asian-taurine	3	115200001	115220000	0.5367
East-Asian-taurine	3	115720001	115740000	0.5373
East-Asian-taurine	3	116960001	116980000	0.654
East-Asian-taurine	3	118200001	118220000	0.5188
East-Asian-taurine	3	119080001	119100000	0.6303
East-Asian-taurine	3	119120001	119140000	0.5254
East-Asian-taurine	3	119640001	119660000	0.5932
East-Asian-taurine	4	700001	720000	0.4988
East-Asian-taurine	4	2100001	2120000	0.575
East-Asian-taurine	4	5040001	5060000	0.5887
East-Asian-taurine	4	6040001	6060000	0.6669
East-Asian-taurine	4	7280001	7300000	0.5059
East-Asian-taurine	4	9340001	9360000	0.7159
East-Asian-taurine	4	11800001	11820000	0.536
East-Asian-taurine	4	11820001	11840000	0.5044
East-Asian-taurine	4	12140001	12160000	0.5344
East-Asian-taurine	4	12200001	12220000	0.5006
East-Asian-taurine	4	16500001	16520000	0.7417
East-Asian-taurine	4	17040001	17060000	0.7199
East-Asian-taurine	4	17080001	17100000	0.9362
East-Asian-taurine	4	17100001	17120000	0.6846
East-Asian-taurine	4	17120001	17140000	0.6272
East-Asian-taurine	4	17200001	17220000	0.7201
East-Asian-taurine	4	17700001	17720000	0.8307
East-Asian-taurine	4	18440001	18460000	0.5386
East-Asian-taurine	4	18460001	18480000	0.7609
East-Asian-taurine	4	18740001	18760000	0.6399
East-Asian-taurine	4	19420001	19440000	0.5516
East-Asian-taurine	4	20180001	20200000	0.5554
East-Asian-taurine	4	21280001	21300000	0.5838
East-Asian-taurine	4	21520001	21540000	0.5184
East-Asian-taurine	4	22080001	22100000	0.6061
East-Asian-taurine	4	22280001	22300000	0.9
East-Asian-taurine	4	23500001	23520000	0.5291
East-Asian-taurine	4	23540001	23560000	0.4997
East-Asian-taurine	4	24760001	24780000	0.5526
East-Asian-taurine	4	24780001	24800000	0.5543
East-Asian-taurine	4	24820001	24840000	0.8106
East-Asian-taurine	4	27860001	27880000	0.8411
East-Asian-taurine	4	37620001	37640000	0.6793
East-Asian-taurine	4	37640001	37660000	0.599
East-Asian-taurine	4	37660001	37680000	0.5884
East-Asian-taurine	4	38380001	38400000	0.5635
East-Asian-taurine	4	39660001	39680000	0.6414
East-Asian-taurine	4	40200001	40220000	0.5743
East-Asian-taurine	4	40320001	40340000	0.8614
East-Asian-taurine	4	41180001	41200000	0.5077
East-Asian-taurine	4	44060001	44080000	0.5723
East-Asian-taurine	4	44200001	44220000	0.5886
East-Asian-taurine	4	44220001	44240000	0.5317
East-Asian-taurine	4	45280001	45300000	0.5456
East-Asian-taurine	4	46460001	46480000	0.5476
East-Asian-taurine	4	46560001	46580000	0.4997
East-Asian-taurine	4	47940001	47960000	0.5769
East-Asian-taurine	4	48240001	48260000	0.6006
East-Asian-taurine	4	49060001	49080000	0.7584
East-Asian-taurine	4	49100001	49120000	0.7915
East-Asian-taurine	4	49380001	49400000	0.5393
East-Asian-taurine	4	52860001	52880000	0.7641
East-Asian-taurine	4	55500001	55520000	0.6153
East-Asian-taurine	4	55700001	55720000	0.5309
East-Asian-taurine	4	55880001	55900000	0.7099
East-Asian-taurine	4	55900001	55920000	0.7363
East-Asian-taurine	4	57160001	57180000	0.6796
East-Asian-taurine	4	57180001	57200000	0.6374
East-Asian-taurine	4	58820001	58840000	0.5611
East-Asian-taurine	4	58840001	58860000	0.5965
East-Asian-taurine	4	60460001	60480000	0.4986
East-Asian-taurine	4	61980001	62000000	0.5378
East-Asian-taurine	4	64300001	64320000	0.7848
East-Asian-taurine	4	65780001	65800000	0.9787
East-Asian-taurine	4	66340001	66360000	0.5576
East-Asian-taurine	4	66360001	66380000	0.7572
East-Asian-taurine	4	67140001	67160000	0.9653
East-Asian-taurine	4	67160001	67180000	0.6443
East-Asian-taurine	4	67180001	67200000	0.7304
East-Asian-taurine	4	67380001	67400000	0.5256
East-Asian-taurine	4	68280001	68300000	0.6064
East-Asian-taurine	4	68300001	68320000	0.5489
East-Asian-taurine	4	68500001	68520000	0.5658
East-Asian-taurine	4	69120001	69140000	0.561
East-Asian-taurine	4	69140001	69160000	0.5383
East-Asian-taurine	4	69160001	69180000	0.5565
East-Asian-taurine	4	70340001	70360000	0.5232
East-Asian-taurine	4	70360001	70380000	0.592
East-Asian-taurine	4	72880001	72900000	0.5565
East-Asian-taurine	4	73000001	73020000	0.5645
East-Asian-taurine	4	73260001	73280000	0.7545
East-Asian-taurine	4	73580001	73600000	0.6563
East-Asian-taurine	4	73600001	73620000	0.804
East-Asian-taurine	4	76620001	76640000	0.6287
East-Asian-taurine	4	77460001	77480000	0.6062
East-Asian-taurine	4	77580001	77600000	0.9454
East-Asian-taurine	4	77920001	77940000	0.7821
East-Asian-taurine	4	78640001	78660000	0.5653
East-Asian-taurine	4	79480001	79500000	0.586
East-Asian-taurine	4	79920001	79940000	0.8315
East-Asian-taurine	4	80000001	80020000	0.6759
East-Asian-taurine	4	80260001	80280000	0.9642
East-Asian-taurine	4	81300001	81320000	0.5997
East-Asian-taurine	4	81320001	81340000	0.6892
East-Asian-taurine	4	81440001	81460000	0.5113
East-Asian-taurine	4	81620001	81640000	0.6765
East-Asian-taurine	4	81700001	81720000	0.7898
East-Asian-taurine	4	81720001	81740000	0.6339
East-Asian-taurine	4	81880001	81900000	0.5386
East-Asian-taurine	4	81960001	81980000	0.6572
East-Asian-taurine	4	83200001	83220000	0.5961
East-Asian-taurine	4	83240001	83260000	0.5608
East-Asian-taurine	4	83260001	83280000	0.8165
East-Asian-taurine	4	83280001	83300000	0.8245
East-Asian-taurine	4	83380001	83400000	0.6625
East-Asian-taurine	4	83420001	83440000	0.6138
East-Asian-taurine	4	88540001	88560000	0.6359
East-Asian-taurine	4	88840001	88860000	0.6813
East-Asian-taurine	4	92020001	92040000	0.5981
East-Asian-taurine	4	92520001	92540000	0.5909
East-Asian-taurine	4	92740001	92760000	0.7689
East-Asian-taurine	4	94380001	94400000	0.7916
East-Asian-taurine	4	94460001	94480000	0.9571
East-Asian-taurine	4	95960001	95980000	0.6386
East-Asian-taurine	4	96300001	96320000	0.5264
East-Asian-taurine	4	96560001	96580000	0.6373
East-Asian-taurine	4	98940001	98960000	0.6315
East-Asian-taurine	4	99620001	99640000	0.5366
East-Asian-taurine	4	100440001	100460000	0.5661
East-Asian-taurine	4	100540001	100560000	0.7989
East-Asian-taurine	4	101380001	101400000	0.5144
East-Asian-taurine	4	103120001	103140000	0.6179
East-Asian-taurine	4	103160001	103180000	0.8649
East-Asian-taurine	4	103520001	103540000	0.6697
East-Asian-taurine	4	104440001	104460000	0.5893
East-Asian-taurine	4	106260001	106280000	0.7074
East-Asian-taurine	4	106420001	106440000	0.9151
East-Asian-taurine	4	107020001	107040000	0.7773
East-Asian-taurine	4	107720001	107740000	0.9601
East-Asian-taurine	4	108540001	108560000	0.5065
East-Asian-taurine	4	111000001	111020000	0.547
East-Asian-taurine	4	111020001	111040000	0.9178
East-Asian-taurine	4	112340001	112360000	0.9326
East-Asian-taurine	4	112400001	112420000	0.9837
East-Asian-taurine	4	113400001	113420000	0.6296
East-Asian-taurine	4	113840001	113860000	0.5165
East-Asian-taurine	4	113940001	113960000	0.5643
East-Asian-taurine	4	114340001	114360000	0.9302
East-Asian-taurine	4	114860001	114880000	0.5138
East-Asian-taurine	4	115060001	115080000	0.574
East-Asian-taurine	4	115220001	115240000	0.4987
East-Asian-taurine	4	115600001	115620000	0.7553
East-Asian-taurine	4	116520001	116540000	0.5076
East-Asian-taurine	4	116940001	116960000	0.6363
East-Asian-taurine	4	118080001	118100000	0.7977
East-Asian-taurine	4	118700001	118720000	0.5685
East-Asian-taurine	5	180001	200000	0.9377
East-Asian-taurine	5	260001	280000	0.5207
East-Asian-taurine	5	300001	320000	0.6014
East-Asian-taurine	5	1060001	1080000	0.5279
East-Asian-taurine	5	2280001	2300000	0.5403
East-Asian-taurine	5	4960001	4980000	0.5204
East-Asian-taurine	5	7360001	7380000	0.6322
East-Asian-taurine	5	8120001	8140000	0.7435
East-Asian-taurine	5	10580001	10600000	0.5166
East-Asian-taurine	5	10880001	10900000	0.8581
East-Asian-taurine	5	12180001	12200000	0.8103
East-Asian-taurine	5	13920001	13940000	0.936
East-Asian-taurine	5	14140001	14160000	0.6056
East-Asian-taurine	5	14480001	14500000	0.5636
East-Asian-taurine	5	14560001	14580000	0.5153
East-Asian-taurine	5	15080001	15100000	0.8664
East-Asian-taurine	5	17320001	17340000	0.5265
East-Asian-taurine	5	19540001	19560000	0.6372
East-Asian-taurine	5	20040001	20060000	0.5579
East-Asian-taurine	5	20060001	20080000	0.7137
East-Asian-taurine	5	21440001	21460000	0.8643
East-Asian-taurine	5	22920001	22940000	0.8584
East-Asian-taurine	5	23260001	23280000	0.9616
East-Asian-taurine	5	24920001	24940000	0.5722
East-Asian-taurine	5	26620001	26640000	0.5449
East-Asian-taurine	5	30620001	30640000	0.6183
East-Asian-taurine	5	30700001	30720000	0.6713
East-Asian-taurine	5	31700001	31720000	0.5605
East-Asian-taurine	5	32000001	32020000	0.6222
East-Asian-taurine	5	32020001	32040000	0.5454
East-Asian-taurine	5	32080001	32100000	0.5003
East-Asian-taurine	5	32120001	32140000	0.5953
East-Asian-taurine	5	32140001	32160000	0.6536
East-Asian-taurine	5	32240001	32260000	0.5057
East-Asian-taurine	5	33260001	33280000	0.6402
East-Asian-taurine	5	34180001	34200000	0.6695
East-Asian-taurine	5	34280001	34300000	0.5699
East-Asian-taurine	5	35020001	35040000	0.7962
East-Asian-taurine	5	35800001	35820000	0.6697
East-Asian-taurine	5	36060001	36080000	0.6127
East-Asian-taurine	5	43660001	43680000	0.5668
East-Asian-taurine	5	48240001	48260000	0.5449
East-Asian-taurine	5	51040001	51060000	0.7259
East-Asian-taurine	5	52060001	52080000	0.526
East-Asian-taurine	5	52900001	52920000	0.6595
East-Asian-taurine	5	52920001	52940000	0.5659
East-Asian-taurine	5	52940001	52960000	0.5608
East-Asian-taurine	5	55720001	55740000	0.8057
East-Asian-taurine	5	60060001	60080000	0.5139
East-Asian-taurine	5	60340001	60360000	0.7648
East-Asian-taurine	5	60380001	60400000	0.6404
East-Asian-taurine	5	60420001	60440000	0.5541
East-Asian-taurine	5	63100001	63120000	0.5167
East-Asian-taurine	5	65000001	65020000	0.5198
East-Asian-taurine	5	67900001	67920000	0.7992
East-Asian-taurine	5	70880001	70900000	0.6956
East-Asian-taurine	5	71080001	71100000	0.6404
East-Asian-taurine	5	71280001	71300000	0.5774
East-Asian-taurine	5	72000001	72020000	0.5418
East-Asian-taurine	5	80360001	80380000	0.6447
East-Asian-taurine	5	80440001	80460000	0.5518
East-Asian-taurine	5	80480001	80500000	0.8461
East-Asian-taurine	5	82320001	82340000	0.6887
East-Asian-taurine	5	83500001	83520000	0.5786
East-Asian-taurine	5	85640001	85660000	0.6976
East-Asian-taurine	5	86160001	86180000	0.7053
East-Asian-taurine	5	86440001	86460000	0.5217
East-Asian-taurine	5	87360001	87380000	0.8862
East-Asian-taurine	5	87520001	87540000	0.8727
East-Asian-taurine	5	87540001	87560000	0.7503
East-Asian-taurine	5	87880001	87900000	0.9709
East-Asian-taurine	5	92200001	92220000	0.853
East-Asian-taurine	5	92240001	92260000	0.5438
East-Asian-taurine	5	92260001	92280000	0.7437
East-Asian-taurine	5	92420001	92440000	0.802
East-Asian-taurine	5	92680001	92700000	0.5939
East-Asian-taurine	5	93460001	93480000	0.6542
East-Asian-taurine	5	94520001	94540000	0.5695
East-Asian-taurine	5	95660001	95680000	0.613
East-Asian-taurine	5	98200001	98220000	0.5009
East-Asian-taurine	5	100560001	100580000	0.6171
East-Asian-taurine	5	100920001	100940000	0.6115
East-Asian-taurine	5	102380001	102400000	0.6933
East-Asian-taurine	5	104180001	104200000	0.6636
East-Asian-taurine	5	105480001	105500000	0.5933
East-Asian-taurine	5	106000001	106020000	0.621
East-Asian-taurine	5	107120001	107140000	0.5997
East-Asian-taurine	5	107160001	107180000	0.5296
East-Asian-taurine	5	108020001	108040000	0.519
East-Asian-taurine	5	108100001	108120000	0.7486
East-Asian-taurine	5	110620001	110640000	0.6141
East-Asian-taurine	5	112100001	112120000	0.8987
East-Asian-taurine	5	112120001	112140000	0.7465
East-Asian-taurine	5	113700001	113720000	0.7333
East-Asian-taurine	5	114960001	114980000	0.5199
East-Asian-taurine	5	116420001	116440000	0.6468
East-Asian-taurine	5	116540001	116560000	0.5685
East-Asian-taurine	5	119240001	119260000	0.5515
East-Asian-taurine	5	119300001	119320000	0.8292
East-Asian-taurine	5	119580001	119600000	0.857
East-Asian-taurine	6	1120001	1140000	0.5722
East-Asian-taurine	6	3980001	4000000	0.7113
East-Asian-taurine	6	5900001	5920000	0.6086
East-Asian-taurine	6	7820001	7840000	0.5444
East-Asian-taurine	6	13540001	13560000	0.6381
East-Asian-taurine	6	13960001	13980000	0.6624
East-Asian-taurine	6	13980001	14000000	0.5094
East-Asian-taurine	6	14000001	14020000	0.5113
East-Asian-taurine	6	14360001	14380000	0.9804
East-Asian-taurine	6	14380001	14400000	0.6346
East-Asian-taurine	6	14500001	14520000	0.9853
East-Asian-taurine	6	14680001	14700000	0.9741
East-Asian-taurine	6	15100001	15120000	0.5968
East-Asian-taurine	6	16940001	16960000	0.6755
East-Asian-taurine	6	16960001	16980000	0.7596
East-Asian-taurine	6	16980001	17000000	0.7795
East-Asian-taurine	6	17000001	17020000	0.8449
East-Asian-taurine	6	17020001	17040000	0.8654
East-Asian-taurine	6	17400001	17420000	0.6844
East-Asian-taurine	6	18980001	19000000	0.5889
East-Asian-taurine	6	20080001	20100000	0.5446
East-Asian-taurine	6	21420001	21440000	0.5677
East-Asian-taurine	6	21460001	21480000	0.5452
East-Asian-taurine	6	21480001	21500000	0.5155
East-Asian-taurine	6	23600001	23620000	0.551
East-Asian-taurine	6	24840001	24860000	0.5818
East-Asian-taurine	6	26320001	26340000	0.9348
East-Asian-taurine	6	27560001	27580000	0.8827
East-Asian-taurine	6	27760001	27780000	0.7368
East-Asian-taurine	6	28720001	28740000	0.6314
East-Asian-taurine	6	29740001	29760000	0.8576
East-Asian-taurine	6	30280001	30300000	0.5003
East-Asian-taurine	6	30940001	30960000	0.6357
East-Asian-taurine	6	32920001	32940000	0.8157
East-Asian-taurine	6	33420001	33440000	0.722
East-Asian-taurine	6	33540001	33560000	0.744
East-Asian-taurine	6	33560001	33580000	0.9094
East-Asian-taurine	6	33740001	33760000	0.6309
East-Asian-taurine	6	34400001	34420000	0.5371
East-Asian-taurine	6	34620001	34640000	0.6505
East-Asian-taurine	6	35420001	35440000	0.7224
East-Asian-taurine	6	36380001	36400000	0.6439
East-Asian-taurine	6	36680001	36700000	0.6549
East-Asian-taurine	6	36800001	36820000	0.5891
East-Asian-taurine	6	37140001	37160000	0.5203
East-Asian-taurine	6	39540001	39560000	0.6138
East-Asian-taurine	6	41700001	41720000	0.5212
East-Asian-taurine	6	41980001	42000000	0.893
East-Asian-taurine	6	42020001	42040000	0.7723
East-Asian-taurine	6	43880001	43900000	0.7117
East-Asian-taurine	6	43900001	43920000	0.5896
East-Asian-taurine	6	47080001	47100000	0.7136
East-Asian-taurine	6	47980001	48000000	0.5539
East-Asian-taurine	6	48140001	48160000	0.5013
East-Asian-taurine	6	48500001	48520000	0.5221
East-Asian-taurine	6	49620001	49640000	0.5071
East-Asian-taurine	6	52280001	52300000	0.7514
East-Asian-taurine	6	56940001	56960000	0.6722
East-Asian-taurine	6	59140001	59160000	0.878
East-Asian-taurine	6	60140001	60160000	0.6405
East-Asian-taurine	6	60160001	60180000	0.8156
East-Asian-taurine	6	61400001	61420000	0.6483
East-Asian-taurine	6	62180001	62200000	0.6341
East-Asian-taurine	6	62200001	62220000	0.6746
East-Asian-taurine	6	63280001	63300000	0.5272
East-Asian-taurine	6	63340001	63360000	0.791
East-Asian-taurine	6	63360001	63380000	0.6096
East-Asian-taurine	6	63380001	63400000	0.5192
East-Asian-taurine	6	63720001	63740000	0.665
East-Asian-taurine	6	63740001	63760000	0.8965
East-Asian-taurine	6	65940001	65960000	0.7537
East-Asian-taurine	6	67320001	67340000	0.9424
East-Asian-taurine	6	68180001	68200000	0.5097
East-Asian-taurine	6	68340001	68360000	0.5234
East-Asian-taurine	6	68360001	68380000	0.5176
East-Asian-taurine	6	69220001	69240000	0.5514
East-Asian-taurine	6	72000001	72020000	0.5797
East-Asian-taurine	6	72040001	72060000	0.5222
East-Asian-taurine	6	72660001	72680000	0.5723
East-Asian-taurine	6	73240001	73260000	0.8833
East-Asian-taurine	6	73300001	73320000	0.5422
East-Asian-taurine	6	73620001	73640000	0.6738
East-Asian-taurine	6	74960001	74980000	0.715
East-Asian-taurine	6	75120001	75140000	0.5486
East-Asian-taurine	6	76080001	76100000	0.5182
East-Asian-taurine	6	77000001	77020000	0.7443
East-Asian-taurine	6	80460001	80480000	0.5233
East-Asian-taurine	6	80520001	80540000	0.5656
East-Asian-taurine	6	81800001	81820000	0.5831
East-Asian-taurine	6	82220001	82240000	0.835
East-Asian-taurine	6	83380001	83400000	0.6815
East-Asian-taurine	6	83920001	83940000	0.7206
East-Asian-taurine	6	84220001	84240000	0.7073
East-Asian-taurine	6	86300001	86320000	0.6906
East-Asian-taurine	6	86380001	86400000	0.5975
East-Asian-taurine	6	86420001	86440000	0.6936
East-Asian-taurine	6	86820001	86840000	0.5645
East-Asian-taurine	6	89140001	89160000	0.6094
East-Asian-taurine	6	90500001	90520000	0.6162
East-Asian-taurine	6	90520001	90540000	0.5925
East-Asian-taurine	6	91940001	91960000	0.6067
East-Asian-taurine	6	92560001	92580000	0.7099
East-Asian-taurine	6	92600001	92620000	0.5649
East-Asian-taurine	6	92920001	92940000	0.8082
East-Asian-taurine	6	93620001	93640000	0.5722
East-Asian-taurine	6	93920001	93940000	0.7332
East-Asian-taurine	6	93940001	93960000	0.9734
East-Asian-taurine	6	93980001	94000000	0.7762
East-Asian-taurine	6	94200001	94220000	0.512
East-Asian-taurine	6	94860001	94880000	0.8041
East-Asian-taurine	6	98520001	98540000	0.6139
East-Asian-taurine	6	98620001	98640000	0.9971
East-Asian-taurine	6	98640001	98660000	0.5978
East-Asian-taurine	6	99220001	99240000	0.75
East-Asian-taurine	6	99340001	99360000	0.6955
East-Asian-taurine	6	100360001	100380000	0.533
East-Asian-taurine	6	100380001	100400000	0.5926
East-Asian-taurine	6	101680001	101700000	0.6083
East-Asian-taurine	6	102720001	102740000	0.5236
East-Asian-taurine	6	103560001	103580000	0.7882
East-Asian-taurine	6	104100001	104120000	0.5359
East-Asian-taurine	6	104460001	104480000	0.5171
East-Asian-taurine	6	105000001	105020000	0.5735
East-Asian-taurine	6	105020001	105040000	0.5194
East-Asian-taurine	6	107360001	107380000	0.6193
East-Asian-taurine	6	107380001	107400000	0.6356
East-Asian-taurine	6	107400001	107420000	0.5499
East-Asian-taurine	6	109900001	109920000	0.5458
East-Asian-taurine	6	110920001	110940000	0.7122
East-Asian-taurine	6	111120001	111140000	0.8368
East-Asian-taurine	6	111300001	111320000	0.5759
East-Asian-taurine	6	112580001	112600000	0.9405
East-Asian-taurine	6	114020001	114040000	0.6677
East-Asian-taurine	6	115240001	115260000	0.6632
East-Asian-taurine	6	117640001	117660000	0.6078
East-Asian-taurine	7	380001	400000	0.5018
East-Asian-taurine	7	400001	420000	0.5483
East-Asian-taurine	7	2960001	2980000	0.5011
East-Asian-taurine	7	3720001	3740000	0.539
East-Asian-taurine	7	3980001	4000000	0.5529
East-Asian-taurine	7	5420001	5440000	0.5975
East-Asian-taurine	7	5700001	5720000	0.7463
East-Asian-taurine	7	5940001	5960000	0.5444
East-Asian-taurine	7	6760001	6780000	0.6677
East-Asian-taurine	7	7760001	7780000	0.6703
East-Asian-taurine	7	9440001	9460000	0.713
East-Asian-taurine	7	9500001	9520000	0.6958
East-Asian-taurine	7	9560001	9580000	0.5395
East-Asian-taurine	7	9580001	9600000	0.5861
East-Asian-taurine	7	9880001	9900000	0.5797
East-Asian-taurine	7	11120001	11140000	0.6456
East-Asian-taurine	7	11140001	11160000	0.8162
East-Asian-taurine	7	11180001	11200000	0.6974
East-Asian-taurine	7	11260001	11280000	0.5317
East-Asian-taurine	7	11580001	11600000	0.6888
East-Asian-taurine	7	14300001	14320000	0.7183
East-Asian-taurine	7	14320001	14340000	0.9836
East-Asian-taurine	7	16240001	16260000	0.6212
East-Asian-taurine	7	17740001	17760000	0.5849
East-Asian-taurine	7	17860001	17880000	0.5842
East-Asian-taurine	7	18660001	18680000	0.5601
East-Asian-taurine	7	20120001	20140000	0.5008
East-Asian-taurine	7	20420001	20440000	0.7981
East-Asian-taurine	7	20620001	20640000	0.8322
East-Asian-taurine	7	21800001	21820000	0.5224
East-Asian-taurine	7	22380001	22400000	0.5125
East-Asian-taurine	7	22680001	22700000	0.8851
East-Asian-taurine	7	22700001	22720000	0.5426
East-Asian-taurine	7	22780001	22800000	0.5787
East-Asian-taurine	7	23620001	23640000	0.5469
East-Asian-taurine	7	25620001	25640000	0.7087
East-Asian-taurine	7	25700001	25720000	0.9163
East-Asian-taurine	7	27360001	27380000	0.6203
East-Asian-taurine	7	28560001	28580000	0.7548
East-Asian-taurine	7	28680001	28700000	0.6063
East-Asian-taurine	7	30660001	30680000	0.7494
East-Asian-taurine	7	31860001	31880000	0.7519
East-Asian-taurine	7	32440001	32460000	0.7512
East-Asian-taurine	7	32500001	32520000	0.7921
East-Asian-taurine	7	33480001	33500000	0.5631
East-Asian-taurine	7	34120001	34140000	0.5863
East-Asian-taurine	7	34420001	34440000	0.9786
East-Asian-taurine	7	34580001	34600000	0.6929
East-Asian-taurine	7	34800001	34820000	0.6944
East-Asian-taurine	7	35780001	35800000	0.526
East-Asian-taurine	7	37020001	37040000	0.552
East-Asian-taurine	7	37400001	37420000	0.6504
East-Asian-taurine	7	38260001	38280000	0.8991
East-Asian-taurine	7	38280001	38300000	0.9239
East-Asian-taurine	7	39440001	39460000	0.5874
East-Asian-taurine	7	39560001	39580000	0.5485
East-Asian-taurine	7	40320001	40340000	0.566
East-Asian-taurine	7	40580001	40600000	0.9563
East-Asian-taurine	7	40780001	40800000	0.8554
East-Asian-taurine	7	41220001	41240000	0.5856
East-Asian-taurine	7	41260001	41280000	0.5726
East-Asian-taurine	7	42360001	42380000	0.6612
East-Asian-taurine	7	42380001	42400000	0.8206
East-Asian-taurine	7	42440001	42460000	0.7628
East-Asian-taurine	7	42460001	42480000	0.6118
East-Asian-taurine	7	43460001	43480000	0.6495
East-Asian-taurine	7	43820001	43840000	0.7268
East-Asian-taurine	7	45100001	45120000	0.6033
East-Asian-taurine	7	45660001	45680000	0.5184
East-Asian-taurine	7	47900001	47920000	0.9874
East-Asian-taurine	7	48140001	48160000	0.6351
East-Asian-taurine	7	48340001	48360000	0.7146
East-Asian-taurine	7	48940001	48960000	0.6269
East-Asian-taurine	7	49060001	49080000	0.5176
East-Asian-taurine	7	52980001	53000000	0.6603
East-Asian-taurine	7	53820001	53840000	0.5619
East-Asian-taurine	7	55480001	55500000	0.6174
East-Asian-taurine	7	57720001	57740000	0.5619
East-Asian-taurine	7	57960001	57980000	0.8597
East-Asian-taurine	7	58280001	58300000	0.8539
East-Asian-taurine	7	58820001	58840000	0.5177
East-Asian-taurine	7	65700001	65720000	0.6872
East-Asian-taurine	7	65800001	65820000	0.6589
East-Asian-taurine	7	66560001	66580000	0.8438
East-Asian-taurine	7	66600001	66620000	0.5452
East-Asian-taurine	7	66660001	66680000	0.6006
East-Asian-taurine	7	68960001	68980000	0.751
East-Asian-taurine	7	70140001	70160000	0.8013
East-Asian-taurine	7	70880001	70900000	0.8606
East-Asian-taurine	7	71380001	71400000	0.778
East-Asian-taurine	7	72080001	72100000	0.6127
East-Asian-taurine	7	72420001	72440000	0.8574
East-Asian-taurine	7	72540001	72560000	0.7633
East-Asian-taurine	7	72560001	72580000	0.5658
East-Asian-taurine	7	72740001	72760000	0.714
East-Asian-taurine	7	72760001	72780000	0.6809
East-Asian-taurine	7	75260001	75280000	0.5714
East-Asian-taurine	7	75880001	75900000	0.5944
East-Asian-taurine	7	76380001	76400000	0.797
East-Asian-taurine	7	77320001	77340000	0.515
East-Asian-taurine	7	77600001	77620000	0.5669
East-Asian-taurine	7	77680001	77700000	0.6991
East-Asian-taurine	7	77780001	77800000	0.9909
East-Asian-taurine	7	77820001	77840000	0.5316
East-Asian-taurine	7	78140001	78160000	0.7626
East-Asian-taurine	7	78160001	78180000	0.8197
East-Asian-taurine	7	79640001	79660000	0.5719
East-Asian-taurine	7	79760001	79780000	0.7219
East-Asian-taurine	7	81340001	81360000	0.7464
East-Asian-taurine	7	82040001	82060000	0.7291
East-Asian-taurine	7	83660001	83680000	0.6928
East-Asian-taurine	7	84080001	84100000	0.9823
East-Asian-taurine	7	86720001	86740000	0.5943
East-Asian-taurine	7	86760001	86780000	0.6382
East-Asian-taurine	7	86800001	86820000	0.5669
East-Asian-taurine	7	87180001	87200000	0.6267
East-Asian-taurine	7	87660001	87680000	0.6264
East-Asian-taurine	7	88380001	88400000	0.6571
East-Asian-taurine	7	88460001	88480000	0.5053
East-Asian-taurine	7	89280001	89300000	0.7602
East-Asian-taurine	7	90920001	90940000	0.5411
East-Asian-taurine	7	90940001	90960000	0.5807
East-Asian-taurine	7	92760001	92780000	0.7051
East-Asian-taurine	7	92860001	92880000	0.6766
East-Asian-taurine	7	95220001	95240000	0.6197
East-Asian-taurine	7	95820001	95840000	0.5806
East-Asian-taurine	7	96100001	96120000	0.8369
East-Asian-taurine	7	96520001	96540000	0.5644
East-Asian-taurine	7	96600001	96620000	0.6484
East-Asian-taurine	7	96740001	96760000	0.6243
East-Asian-taurine	7	98800001	98820000	0.5774
East-Asian-taurine	7	99960001	99980000	0.9677
East-Asian-taurine	7	102720001	102740000	0.69
East-Asian-taurine	7	103660001	103680000	0.6593
East-Asian-taurine	7	103780001	103800000	0.6912
East-Asian-taurine	7	104320001	104340000	0.8354
East-Asian-taurine	7	104920001	104940000	0.8627
East-Asian-taurine	7	105900001	105920000	0.8128
East-Asian-taurine	7	108940001	108960000	0.5739
East-Asian-taurine	7	110280001	110300000	0.7011
East-Asian-taurine	8	2840001	2860000	0.7028
East-Asian-taurine	8	3200001	3220000	0.4994
East-Asian-taurine	8	3700001	3720000	0.5231
East-Asian-taurine	8	3720001	3740000	0.6652
East-Asian-taurine	8	3740001	3760000	0.5248
East-Asian-taurine	8	3960001	3980000	0.6202
East-Asian-taurine	8	5240001	5260000	0.5554
East-Asian-taurine	8	6320001	6340000	0.867
East-Asian-taurine	8	6380001	6400000	0.7498
East-Asian-taurine	8	6560001	6580000	0.5724
East-Asian-taurine	8	6840001	6860000	0.5473
East-Asian-taurine	8	6940001	6960000	0.5621
East-Asian-taurine	8	6960001	6980000	0.513
East-Asian-taurine	8	7880001	7900000	0.539
East-Asian-taurine	8	8160001	8180000	0.8195
East-Asian-taurine	8	8660001	8680000	0.6078
East-Asian-taurine	8	8780001	8800000	0.5954
East-Asian-taurine	8	9060001	9080000	0.5675
East-Asian-taurine	8	9420001	9440000	0.9901
East-Asian-taurine	8	10100001	10120000	0.5671
East-Asian-taurine	8	10120001	10140000	0.5735
East-Asian-taurine	8	11720001	11740000	0.5403
East-Asian-taurine	8	14820001	14840000	0.5567
East-Asian-taurine	8	16060001	16080000	0.7581
East-Asian-taurine	8	17560001	17580000	0.904
East-Asian-taurine	8	18680001	18700000	0.6941
East-Asian-taurine	8	19600001	19620000	0.5286
East-Asian-taurine	8	20920001	20940000	0.5105
East-Asian-taurine	8	20960001	20980000	0.9617
East-Asian-taurine	8	20980001	21000000	0.6721
East-Asian-taurine	8	21460001	21480000	0.5514
East-Asian-taurine	8	21500001	21520000	0.6398
East-Asian-taurine	8	21580001	21600000	0.5606
East-Asian-taurine	8	23140001	23160000	0.5776
East-Asian-taurine	8	23280001	23300000	0.6053
East-Asian-taurine	8	23960001	23980000	0.5584
East-Asian-taurine	8	24560001	24580000	0.5125
East-Asian-taurine	8	25240001	25260000	0.5804
East-Asian-taurine	8	25720001	25740000	0.6307
East-Asian-taurine	8	25780001	25800000	0.6466
East-Asian-taurine	8	28280001	28300000	0.5931
East-Asian-taurine	8	28500001	28520000	0.6115
East-Asian-taurine	8	29480001	29500000	0.7182
East-Asian-taurine	8	29920001	29940000	0.5264
East-Asian-taurine	8	31060001	31080000	0.6237
East-Asian-taurine	8	31780001	31800000	0.5101
East-Asian-taurine	8	32600001	32620000	0.5051
East-Asian-taurine	8	32660001	32680000	0.6119
East-Asian-taurine	8	32680001	32700000	0.5628
East-Asian-taurine	8	32720001	32740000	0.5293
East-Asian-taurine	8	33220001	33240000	0.573
East-Asian-taurine	8	34740001	34760000	0.9595
East-Asian-taurine	8	34880001	34900000	0.8465
East-Asian-taurine	8	36720001	36740000	0.5499
East-Asian-taurine	8	36740001	36760000	0.7499
East-Asian-taurine	8	36900001	36920000	0.5305
East-Asian-taurine	8	37460001	37480000	0.5584
East-Asian-taurine	8	39500001	39520000	0.5161
East-Asian-taurine	8	39520001	39540000	0.5126
East-Asian-taurine	8	39620001	39640000	0.7147
East-Asian-taurine	8	40160001	40180000	0.5225
East-Asian-taurine	8	41440001	41460000	0.7446
East-Asian-taurine	8	42020001	42040000	0.6468
East-Asian-taurine	8	44800001	44820000	0.7823
East-Asian-taurine	8	45840001	45860000	0.596
East-Asian-taurine	8	46880001	46900000	0.6589
East-Asian-taurine	8	46900001	46920000	0.8068
East-Asian-taurine	8	47780001	47800000	0.6829
East-Asian-taurine	8	49840001	49860000	0.5856
East-Asian-taurine	8	52140001	52160000	0.6205
East-Asian-taurine	8	53640001	53660000	0.652
East-Asian-taurine	8	55200001	55220000	0.6031
East-Asian-taurine	8	55220001	55240000	0.6762
East-Asian-taurine	8	56520001	56540000	0.6445
East-Asian-taurine	8	58780001	58800000	0.5002
East-Asian-taurine	8	58800001	58820000	0.5217
East-Asian-taurine	8	59380001	59400000	0.6029
East-Asian-taurine	8	60820001	60840000	0.6891
East-Asian-taurine	8	61160001	61180000	0.5826
East-Asian-taurine	8	65960001	65980000	0.8223
East-Asian-taurine	8	66560001	66580000	0.5729
East-Asian-taurine	8	67420001	67440000	0.7039
East-Asian-taurine	8	67500001	67520000	0.5687
East-Asian-taurine	8	68480001	68500000	0.5773
East-Asian-taurine	8	68700001	68720000	0.5212
East-Asian-taurine	8	68740001	68760000	0.6099
East-Asian-taurine	8	68900001	68920000	0.5042
East-Asian-taurine	8	70420001	70440000	0.5372
East-Asian-taurine	8	70740001	70760000	0.5583
East-Asian-taurine	8	70780001	70800000	0.6308
East-Asian-taurine	8	71240001	71260000	0.5763
East-Asian-taurine	8	71280001	71300000	0.8912
East-Asian-taurine	8	76480001	76500000	0.5549
East-Asian-taurine	8	76640001	76660000	0.5934
East-Asian-taurine	8	78080001	78100000	0.5764
East-Asian-taurine	8	78360001	78380000	0.5717
East-Asian-taurine	8	78500001	78520000	0.5823
East-Asian-taurine	8	79020001	79040000	0.8474
East-Asian-taurine	8	79360001	79380000	0.5471
East-Asian-taurine	8	79380001	79400000	0.5907
East-Asian-taurine	8	79420001	79440000	0.5107
East-Asian-taurine	8	79540001	79560000	0.7669
East-Asian-taurine	8	80080001	80100000	0.6558
East-Asian-taurine	8	80500001	80520000	0.8327
East-Asian-taurine	8	81060001	81080000	0.6215
East-Asian-taurine	8	81980001	82000000	0.7045
East-Asian-taurine	8	84280001	84300000	0.6619
East-Asian-taurine	8	84320001	84340000	0.5629
East-Asian-taurine	8	84400001	84420000	0.58
East-Asian-taurine	8	84520001	84540000	0.5213
East-Asian-taurine	8	84540001	84560000	0.5588
East-Asian-taurine	8	84580001	84600000	0.6161
East-Asian-taurine	8	87880001	87900000	0.5569
East-Asian-taurine	8	88000001	88020000	0.711
East-Asian-taurine	8	89640001	89660000	0.4999
East-Asian-taurine	8	90640001	90660000	0.5462
East-Asian-taurine	8	91180001	91200000	0.6158
East-Asian-taurine	8	92060001	92080000	0.5902
East-Asian-taurine	8	92120001	92140000	0.5165
East-Asian-taurine	8	92180001	92200000	0.732
East-Asian-taurine	8	94520001	94540000	0.7403
East-Asian-taurine	8	94920001	94940000	0.5143
East-Asian-taurine	8	95800001	95820000	0.6102
East-Asian-taurine	8	98320001	98340000	0.5708
East-Asian-taurine	8	98360001	98380000	0.7935
East-Asian-taurine	8	101040001	101060000	0.5499
East-Asian-taurine	8	102580001	102600000	0.5636
East-Asian-taurine	8	103580001	103600000	0.5656
East-Asian-taurine	8	106500001	106520000	0.6769
East-Asian-taurine	8	106520001	106540000	0.6327
East-Asian-taurine	8	107260001	107280000	0.6358
East-Asian-taurine	8	107580001	107600000	0.5321
East-Asian-taurine	8	108880001	108900000	0.8073
East-Asian-taurine	8	108920001	108940000	0.8245
East-Asian-taurine	8	109920001	109940000	0.6418
East-Asian-taurine	8	110220001	110240000	0.691
East-Asian-taurine	8	110240001	110260000	0.6105
East-Asian-taurine	8	110620001	110640000	0.519
East-Asian-taurine	8	110900001	110920000	0.579
East-Asian-taurine	8	110940001	110960000	0.612
East-Asian-taurine	8	111160001	111180000	0.5753
East-Asian-taurine	9	220001	240000	0.8773
East-Asian-taurine	9	3280001	3300000	0.7298
East-Asian-taurine	9	3320001	3340000	0.631
East-Asian-taurine	9	3340001	3360000	0.5598
East-Asian-taurine	9	3640001	3660000	0.8485
East-Asian-taurine	9	8380001	8400000	0.5442
East-Asian-taurine	9	9180001	9200000	0.5839
East-Asian-taurine	9	9540001	9560000	0.5632
East-Asian-taurine	9	9620001	9640000	0.5651
East-Asian-taurine	9	9640001	9660000	0.4998
East-Asian-taurine	9	9660001	9680000	0.747
East-Asian-taurine	9	17180001	17200000	0.513
East-Asian-taurine	9	17460001	17480000	0.6576
East-Asian-taurine	9	17700001	17720000	0.5828
East-Asian-taurine	9	17940001	17960000	0.6903
East-Asian-taurine	9	19880001	19900000	0.5254
East-Asian-taurine	9	21820001	21840000	0.7457
East-Asian-taurine	9	22680001	22700000	0.6008
East-Asian-taurine	9	22920001	22940000	0.6099
East-Asian-taurine	9	22960001	22980000	0.505
East-Asian-taurine	9	24480001	24500000	0.6129
East-Asian-taurine	9	24740001	24760000	0.5296
East-Asian-taurine	9	24760001	24780000	0.5269
East-Asian-taurine	9	24780001	24800000	0.5725
East-Asian-taurine	9	25020001	25040000	0.5426
East-Asian-taurine	9	25060001	25080000	0.6891
East-Asian-taurine	9	25400001	25420000	0.5017
East-Asian-taurine	9	25420001	25440000	0.5161
East-Asian-taurine	9	26260001	26280000	0.6548
East-Asian-taurine	9	26300001	26320000	0.6169
East-Asian-taurine	9	26400001	26420000	0.5574
East-Asian-taurine	9	26560001	26580000	0.7453
East-Asian-taurine	9	26760001	26780000	0.7623
East-Asian-taurine	9	27000001	27020000	0.771
East-Asian-taurine	9	27640001	27660000	0.5704
East-Asian-taurine	9	27980001	28000000	0.5847
East-Asian-taurine	9	28160001	28180000	0.5315
East-Asian-taurine	9	28180001	28200000	0.5746
East-Asian-taurine	9	28300001	28320000	0.7024
East-Asian-taurine	9	28320001	28340000	0.7858
East-Asian-taurine	9	28380001	28400000	0.4995
East-Asian-taurine	9	28400001	28420000	0.6297
East-Asian-taurine	9	30180001	30200000	0.6825
East-Asian-taurine	9	30440001	30460000	0.6657
East-Asian-taurine	9	32200001	32220000	0.5201
East-Asian-taurine	9	32660001	32680000	0.7547
East-Asian-taurine	9	33680001	33700000	0.524
East-Asian-taurine	9	33840001	33860000	0.5671
East-Asian-taurine	9	34140001	34160000	0.5847
East-Asian-taurine	9	34180001	34200000	0.5552
East-Asian-taurine	9	34280001	34300000	0.6945
East-Asian-taurine	9	34300001	34320000	0.6184
East-Asian-taurine	9	34320001	34340000	0.5407
East-Asian-taurine	9	34980001	35000000	0.7819
East-Asian-taurine	9	35360001	35380000	0.7386
East-Asian-taurine	9	35520001	35540000	0.5624
East-Asian-taurine	9	36540001	36560000	0.7042
East-Asian-taurine	9	36560001	36580000	0.8965
East-Asian-taurine	9	36580001	36600000	0.7136
East-Asian-taurine	9	36600001	36620000	0.7002
East-Asian-taurine	9	36620001	36640000	0.8335
East-Asian-taurine	9	36640001	36660000	0.5213
East-Asian-taurine	9	36660001	36680000	0.5714
East-Asian-taurine	9	36700001	36720000	0.5097
East-Asian-taurine	9	37500001	37520000	0.5337
East-Asian-taurine	9	38640001	38660000	0.6995
East-Asian-taurine	9	38740001	38760000	0.51
East-Asian-taurine	9	39300001	39320000	0.5453
East-Asian-taurine	9	39800001	39820000	0.8034
East-Asian-taurine	9	39820001	39840000	0.6589
East-Asian-taurine	9	40140001	40160000	0.4986
East-Asian-taurine	9	40380001	40400000	0.6656
East-Asian-taurine	9	40560001	40580000	0.5396
East-Asian-taurine	9	40680001	40700000	0.5093
East-Asian-taurine	9	42140001	42160000	0.5227
East-Asian-taurine	9	42160001	42180000	0.6881
East-Asian-taurine	9	42220001	42240000	0.5177
East-Asian-taurine	9	42540001	42560000	0.7224
East-Asian-taurine	9	42560001	42580000	0.7106
East-Asian-taurine	9	42620001	42640000	0.7634
East-Asian-taurine	9	42700001	42720000	0.7046
East-Asian-taurine	9	42720001	42740000	0.7744
East-Asian-taurine	9	42740001	42760000	0.7593
East-Asian-taurine	9	42760001	42780000	0.8117
East-Asian-taurine	9	43600001	43620000	0.5482
East-Asian-taurine	9	47960001	47980000	0.5508
East-Asian-taurine	9	48160001	48180000	0.5671
East-Asian-taurine	9	48580001	48600000	0.5145
East-Asian-taurine	9	48620001	48640000	0.5434
East-Asian-taurine	9	48640001	48660000	0.5729
East-Asian-taurine	9	51140001	51160000	0.503
East-Asian-taurine	9	52420001	52440000	0.5731
East-Asian-taurine	9	52500001	52520000	0.8141
East-Asian-taurine	9	52700001	52720000	0.5832
East-Asian-taurine	9	52720001	52740000	0.5818
East-Asian-taurine	9	54020001	54040000	0.5182
East-Asian-taurine	9	54860001	54880000	0.889
East-Asian-taurine	9	54920001	54940000	0.6501
East-Asian-taurine	9	54940001	54960000	0.5539
East-Asian-taurine	9	54960001	54980000	0.5374
East-Asian-taurine	9	55000001	55020000	0.6474
East-Asian-taurine	9	55020001	55040000	0.5931
East-Asian-taurine	9	55920001	55940000	0.5262
East-Asian-taurine	9	56080001	56100000	0.6516
East-Asian-taurine	9	57000001	57020000	0.8389
East-Asian-taurine	9	57020001	57040000	0.7461
East-Asian-taurine	9	57060001	57080000	0.567
East-Asian-taurine	9	57080001	57100000	0.7097
East-Asian-taurine	9	58200001	58220000	0.5173
East-Asian-taurine	9	58520001	58540000	0.7061
East-Asian-taurine	9	58780001	58800000	0.5526
East-Asian-taurine	9	61360001	61380000	0.6657
East-Asian-taurine	9	61640001	61660000	0.7169
East-Asian-taurine	9	61860001	61880000	0.5415
East-Asian-taurine	9	61900001	61920000	0.7997
East-Asian-taurine	9	62160001	62180000	0.5029
East-Asian-taurine	9	67580001	67600000	0.6752
East-Asian-taurine	9	67740001	67760000	0.6241
East-Asian-taurine	9	67760001	67780000	0.5905
East-Asian-taurine	9	72800001	72820000	0.6466
East-Asian-taurine	9	73720001	73740000	0.7186
East-Asian-taurine	9	73960001	73980000	0.7449
East-Asian-taurine	9	74280001	74300000	0.8934
East-Asian-taurine	9	74600001	74620000	0.5613
East-Asian-taurine	9	74680001	74700000	0.8479
East-Asian-taurine	9	76060001	76080000	0.5225
East-Asian-taurine	9	76240001	76260000	0.7931
East-Asian-taurine	9	76760001	76780000	0.6412
East-Asian-taurine	9	77880001	77900000	0.5233
East-Asian-taurine	9	77940001	77960000	0.5557
East-Asian-taurine	9	80340001	80360000	0.5907
East-Asian-taurine	9	80400001	80420000	0.6333
East-Asian-taurine	9	80580001	80600000	0.7391
East-Asian-taurine	9	80600001	80620000	0.6761
East-Asian-taurine	9	81400001	81420000	0.8695
East-Asian-taurine	9	81460001	81480000	0.6129
East-Asian-taurine	9	82100001	82120000	0.7233
East-Asian-taurine	9	84580001	84600000	0.5855
East-Asian-taurine	9	84800001	84820000	0.6822
East-Asian-taurine	9	84840001	84860000	0.6317
East-Asian-taurine	9	85100001	85120000	0.5023
East-Asian-taurine	9	88380001	88400000	0.9549
East-Asian-taurine	9	88440001	88460000	0.5078
East-Asian-taurine	9	88760001	88780000	0.5288
East-Asian-taurine	9	89240001	89260000	0.8239
East-Asian-taurine	9	89260001	89280000	0.553
East-Asian-taurine	9	89280001	89300000	0.6981
East-Asian-taurine	9	89320001	89340000	0.6423
East-Asian-taurine	9	90540001	90560000	0.5825
East-Asian-taurine	9	90600001	90620000	0.5241
East-Asian-taurine	9	90620001	90640000	0.5149
East-Asian-taurine	9	91640001	91660000	0.6053
East-Asian-taurine	9	94400001	94420000	0.4998
East-Asian-taurine	9	95320001	95340000	0.5933
East-Asian-taurine	9	96880001	96900000	0.6427
East-Asian-taurine	9	97400001	97420000	0.6075
East-Asian-taurine	9	97720001	97740000	0.8028
East-Asian-taurine	9	99780001	99800000	0.5461
East-Asian-taurine	9	99820001	99840000	0.5271
East-Asian-taurine	9	101940001	101960000	0.5796
East-Asian-taurine	9	103340001	103360000	0.5544
East-Asian-taurine	9	104140001	104160000	0.7871
East-Asian-taurine	10	1460001	1480000	0.6426
East-Asian-taurine	10	5140001	5160000	0.7199
East-Asian-taurine	10	6020001	6040000	0.5736
East-Asian-taurine	10	6080001	6100000	0.5995
East-Asian-taurine	10	7740001	7760000	0.5437
East-Asian-taurine	10	7860001	7880000	0.6483
East-Asian-taurine	10	8940001	8960000	0.5861
East-Asian-taurine	10	10100001	10120000	0.5136
East-Asian-taurine	10	10180001	10200000	0.7942
East-Asian-taurine	10	11480001	11500000	0.5277
East-Asian-taurine	10	12020001	12040000	0.6557
East-Asian-taurine	10	12620001	12640000	0.75
East-Asian-taurine	10	12680001	12700000	0.6886
East-Asian-taurine	10	12800001	12820000	0.5658
East-Asian-taurine	10	13660001	13680000	0.611
East-Asian-taurine	10	14500001	14520000	0.8453
East-Asian-taurine	10	15880001	15900000	0.5111
East-Asian-taurine	10	16960001	16980000	0.5149
East-Asian-taurine	10	18680001	18700000	0.6606
East-Asian-taurine	10	18800001	18820000	0.65
East-Asian-taurine	10	21560001	21580000	0.5381
East-Asian-taurine	10	21840001	21860000	0.7347
East-Asian-taurine	10	21860001	21880000	0.5558
East-Asian-taurine	10	27700001	27720000	0.5619
East-Asian-taurine	10	30680001	30700000	0.5545
East-Asian-taurine	10	30920001	30940000	0.5125
East-Asian-taurine	10	30980001	31000000	0.5109
East-Asian-taurine	10	33540001	33560000	0.527
East-Asian-taurine	10	33720001	33740000	0.501
East-Asian-taurine	10	34560001	34580000	0.736
East-Asian-taurine	10	34600001	34620000	0.6067
East-Asian-taurine	10	34620001	34640000	0.5095
East-Asian-taurine	10	34640001	34660000	0.5015
East-Asian-taurine	10	35320001	35340000	0.6423
East-Asian-taurine	10	36540001	36560000	0.5915
East-Asian-taurine	10	36560001	36580000	0.6676
East-Asian-taurine	10	36800001	36820000	0.6627
East-Asian-taurine	10	37020001	37040000	0.5256
East-Asian-taurine	10	37060001	37080000	0.8994
East-Asian-taurine	10	37080001	37100000	0.594
East-Asian-taurine	10	37480001	37500000	0.7357
East-Asian-taurine	10	38480001	38500000	0.4998
East-Asian-taurine	10	39320001	39340000	0.5842
East-Asian-taurine	10	42100001	42120000	0.7441
East-Asian-taurine	10	42520001	42540000	0.6824
East-Asian-taurine	10	42580001	42600000	0.6851
East-Asian-taurine	10	42640001	42660000	0.9975
East-Asian-taurine	10	42680001	42700000	0.7052
East-Asian-taurine	10	43460001	43480000	0.6833
East-Asian-taurine	10	44140001	44160000	0.5193
East-Asian-taurine	10	46980001	47000000	0.5781
East-Asian-taurine	10	47440001	47460000	0.5006
East-Asian-taurine	10	47460001	47480000	0.5705
East-Asian-taurine	10	48560001	48580000	0.5911
East-Asian-taurine	10	49640001	49660000	0.652
East-Asian-taurine	10	51220001	51240000	0.9172
East-Asian-taurine	10	51440001	51460000	0.801
East-Asian-taurine	10	51660001	51680000	0.5875
East-Asian-taurine	10	51700001	51720000	0.5317
East-Asian-taurine	10	52300001	52320000	0.6281
East-Asian-taurine	10	52640001	52660000	0.623
East-Asian-taurine	10	54180001	54200000	0.5255
East-Asian-taurine	10	54560001	54580000	0.6789
East-Asian-taurine	10	54580001	54600000	0.5457
East-Asian-taurine	10	54600001	54620000	0.8056
East-Asian-taurine	10	55860001	55880000	0.7932
East-Asian-taurine	10	56320001	56340000	0.548
East-Asian-taurine	10	56740001	56760000	0.5682
East-Asian-taurine	10	56760001	56780000	0.7336
East-Asian-taurine	10	56800001	56820000	0.5336
East-Asian-taurine	10	58340001	58360000	0.5581
East-Asian-taurine	10	58540001	58560000	0.9313
East-Asian-taurine	10	59980001	60000000	0.7236
East-Asian-taurine	10	61420001	61440000	0.5996
East-Asian-taurine	10	67360001	67380000	0.5613
East-Asian-taurine	10	67960001	67980000	0.54
East-Asian-taurine	10	69580001	69600000	0.667
East-Asian-taurine	10	71080001	71100000	0.5959
East-Asian-taurine	10	71680001	71700000	0.6778
East-Asian-taurine	10	72460001	72480000	0.6448
East-Asian-taurine	10	74600001	74620000	0.5505
East-Asian-taurine	10	75560001	75580000	0.9151
East-Asian-taurine	10	75580001	75600000	0.912
East-Asian-taurine	10	77060001	77080000	0.7022
East-Asian-taurine	10	77720001	77740000	0.5045
East-Asian-taurine	10	78080001	78100000	0.7264
East-Asian-taurine	10	78300001	78320000	0.6025
East-Asian-taurine	10	80080001	80100000	0.5072
East-Asian-taurine	10	82000001	82020000	0.6593
East-Asian-taurine	10	86280001	86300000	0.5349
East-Asian-taurine	10	86620001	86640000	0.6776
East-Asian-taurine	10	87780001	87800000	0.9385
East-Asian-taurine	10	88480001	88500000	0.7436
East-Asian-taurine	10	88640001	88660000	0.6069
East-Asian-taurine	10	89040001	89060000	0.5961
East-Asian-taurine	10	89500001	89520000	0.5298
East-Asian-taurine	10	89560001	89580000	0.5444
East-Asian-taurine	10	89880001	89900000	0.8312
East-Asian-taurine	10	90620001	90640000	0.6137
East-Asian-taurine	10	93420001	93440000	0.9844
East-Asian-taurine	10	94280001	94300000	0.5422
East-Asian-taurine	10	94460001	94480000	0.6808
East-Asian-taurine	10	94900001	94920000	0.6082
East-Asian-taurine	10	96100001	96120000	0.5065
East-Asian-taurine	10	96380001	96400000	0.544
East-Asian-taurine	10	96740001	96760000	0.9978
East-Asian-taurine	10	96880001	96900000	0.6184
East-Asian-taurine	10	96960001	96980000	0.636
East-Asian-taurine	10	98420001	98440000	0.8203
East-Asian-taurine	10	98980001	99000000	0.7435
East-Asian-taurine	10	101820001	101840000	0.9369
East-Asian-taurine	10	102620001	102640000	0.534
East-Asian-taurine	11	1080001	1100000	0.6393
East-Asian-taurine	11	1840001	1860000	0.6331
East-Asian-taurine	11	5560001	5580000	0.6857
East-Asian-taurine	11	7160001	7180000	0.5119
East-Asian-taurine	11	8060001	8080000	0.5466
East-Asian-taurine	11	8400001	8420000	0.5856
East-Asian-taurine	11	12960001	12980000	0.8117
East-Asian-taurine	11	12980001	13000000	0.7361
East-Asian-taurine	11	13000001	13020000	0.6407
East-Asian-taurine	11	14220001	14240000	0.613
East-Asian-taurine	11	14600001	14620000	0.9159
East-Asian-taurine	11	15340001	15360000	0.5732
East-Asian-taurine	11	15400001	15420000	0.8485
East-Asian-taurine	11	20580001	20600000	0.7153
East-Asian-taurine	11	20680001	20700000	0.85
East-Asian-taurine	11	21060001	21080000	0.5261
East-Asian-taurine	11	22600001	22620000	0.5123
East-Asian-taurine	11	22760001	22780000	0.5606
East-Asian-taurine	11	23660001	23680000	0.5982
East-Asian-taurine	11	27180001	27200000	0.4994
East-Asian-taurine	11	29160001	29180000	0.5281
East-Asian-taurine	11	29920001	29940000	0.5737
East-Asian-taurine	11	30320001	30340000	0.5726
East-Asian-taurine	11	30480001	30500000	0.5624
East-Asian-taurine	11	30520001	30540000	0.544
East-Asian-taurine	11	33000001	33020000	0.8057
East-Asian-taurine	11	33040001	33060000	0.9052
East-Asian-taurine	11	35140001	35160000	0.5375
East-Asian-taurine	11	43580001	43600000	0.5735
East-Asian-taurine	11	44240001	44260000	0.55
East-Asian-taurine	11	47240001	47260000	0.5614
East-Asian-taurine	11	47400001	47420000	0.7249
East-Asian-taurine	11	51840001	51860000	0.5123
East-Asian-taurine	11	54080001	54100000	0.4991
East-Asian-taurine	11	54100001	54120000	0.6555
East-Asian-taurine	11	57200001	57220000	0.7114
East-Asian-taurine	11	57220001	57240000	0.5539
East-Asian-taurine	11	57300001	57320000	0.7863
East-Asian-taurine	11	57660001	57680000	0.7286
East-Asian-taurine	11	57680001	57700000	0.7123
East-Asian-taurine	11	57720001	57740000	0.8188
East-Asian-taurine	11	57740001	57760000	0.9008
East-Asian-taurine	11	57760001	57780000	0.7614
East-Asian-taurine	11	67260001	67280000	0.5202
East-Asian-taurine	11	70420001	70440000	0.8687
East-Asian-taurine	11	70620001	70640000	0.5932
East-Asian-taurine	11	70800001	70820000	0.6076
East-Asian-taurine	11	70860001	70880000	0.5863
East-Asian-taurine	11	72600001	72620000	0.653
East-Asian-taurine	11	77860001	77880000	0.5845
East-Asian-taurine	11	78860001	78880000	0.5088
East-Asian-taurine	11	81120001	81140000	0.6419
East-Asian-taurine	11	81540001	81560000	0.6158
East-Asian-taurine	11	82680001	82700000	0.6389
East-Asian-taurine	11	84520001	84540000	0.7291
East-Asian-taurine	11	88620001	88640000	0.5884
East-Asian-taurine	11	88760001	88780000	0.5697
East-Asian-taurine	11	88840001	88860000	0.7247
East-Asian-taurine	11	90200001	90220000	0.6146
East-Asian-taurine	11	91740001	91760000	0.6722
East-Asian-taurine	11	92020001	92040000	0.5247
East-Asian-taurine	11	94580001	94600000	0.5679
East-Asian-taurine	11	94800001	94820000	0.565
East-Asian-taurine	11	98180001	98200000	0.8141
East-Asian-taurine	11	98340001	98360000	0.5812
East-Asian-taurine	11	98560001	98580000	0.5115
East-Asian-taurine	11	98780001	98800000	0.552
East-Asian-taurine	11	99040001	99060000	0.5975
East-Asian-taurine	11	99060001	99080000	0.5082
East-Asian-taurine	11	99080001	99100000	0.5147
East-Asian-taurine	11	101360001	101380000	0.6619
East-Asian-taurine	11	102580001	102600000	0.5824
East-Asian-taurine	11	104300001	104320000	0.7883
East-Asian-taurine	11	104600001	104620000	0.5305
East-Asian-taurine	11	105520001	105540000	0.5334
East-Asian-taurine	12	460001	480000	0.7814
East-Asian-taurine	12	540001	560000	0.5124
East-Asian-taurine	12	1180001	1200000	0.5328
East-Asian-taurine	12	1960001	1980000	0.9679
East-Asian-taurine	12	2080001	2100000	0.8236
East-Asian-taurine	12	3100001	3120000	0.7423
East-Asian-taurine	12	3220001	3240000	0.5338
East-Asian-taurine	12	3440001	3460000	0.5248
East-Asian-taurine	12	3800001	3820000	0.7564
East-Asian-taurine	12	4640001	4660000	0.5092
East-Asian-taurine	12	8240001	8260000	0.52
East-Asian-taurine	12	8260001	8280000	0.7644
East-Asian-taurine	12	8960001	8980000	0.5378
East-Asian-taurine	12	9880001	9900000	0.5625
East-Asian-taurine	12	10020001	10040000	0.6298
East-Asian-taurine	12	10600001	10620000	0.5511
East-Asian-taurine	12	12860001	12880000	0.6167
East-Asian-taurine	12	14220001	14240000	0.7413
East-Asian-taurine	12	16580001	16600000	0.5255
East-Asian-taurine	12	16660001	16680000	0.7831
East-Asian-taurine	12	17840001	17860000	0.9318
East-Asian-taurine	12	18320001	18340000	0.5217
East-Asian-taurine	12	18780001	18800000	0.6684
East-Asian-taurine	12	20400001	20420000	0.6558
East-Asian-taurine	12	20800001	20820000	0.6177
East-Asian-taurine	12	21160001	21180000	0.499
East-Asian-taurine	12	23560001	23580000	0.6073
East-Asian-taurine	12	24580001	24600000	0.5711
East-Asian-taurine	12	25240001	25260000	0.5738
East-Asian-taurine	12	25920001	25940000	0.6098
East-Asian-taurine	12	26740001	26760000	0.5096
East-Asian-taurine	12	28460001	28480000	0.8208
East-Asian-taurine	12	30820001	30840000	0.5659
East-Asian-taurine	12	31800001	31820000	0.5087
East-Asian-taurine	12	31840001	31860000	0.5709
East-Asian-taurine	12	31920001	31940000	0.6414
East-Asian-taurine	12	33900001	33920000	0.5134
East-Asian-taurine	12	35780001	35800000	0.5469
East-Asian-taurine	12	35880001	35900000	0.5402
East-Asian-taurine	12	36060001	36080000	0.8732
East-Asian-taurine	12	36380001	36400000	0.5734
East-Asian-taurine	12	36420001	36440000	0.5928
East-Asian-taurine	12	37480001	37500000	0.7849
East-Asian-taurine	12	37980001	38000000	0.687
East-Asian-taurine	12	38200001	38220000	0.6455
East-Asian-taurine	12	38360001	38380000	0.6247
East-Asian-taurine	12	38680001	38700000	0.5205
East-Asian-taurine	12	38700001	38720000	0.6318
East-Asian-taurine	12	38740001	38760000	0.7094
East-Asian-taurine	12	38820001	38840000	0.5448
East-Asian-taurine	12	38860001	38880000	0.5871
East-Asian-taurine	12	39840001	39860000	0.6271
East-Asian-taurine	12	40360001	40380000	0.676
East-Asian-taurine	12	40620001	40640000	0.7364
East-Asian-taurine	12	41120001	41140000	0.6055
East-Asian-taurine	12	41400001	41420000	0.5655
East-Asian-taurine	12	41560001	41580000	0.7886
East-Asian-taurine	12	42720001	42740000	0.6444
East-Asian-taurine	12	43660001	43680000	0.5614
East-Asian-taurine	12	43720001	43740000	0.5639
East-Asian-taurine	12	43740001	43760000	0.7051
East-Asian-taurine	12	43800001	43820000	0.7551
East-Asian-taurine	12	43860001	43880000	0.6472
East-Asian-taurine	12	44420001	44440000	0.5363
East-Asian-taurine	12	44460001	44480000	0.6462
East-Asian-taurine	12	47120001	47140000	0.862
East-Asian-taurine	12	48540001	48560000	0.5702
East-Asian-taurine	12	50680001	50700000	0.5946
East-Asian-taurine	12	50720001	50740000	0.5667
East-Asian-taurine	12	50740001	50760000	0.695
East-Asian-taurine	12	51220001	51240000	0.7579
East-Asian-taurine	12	53520001	53540000	0.6169
East-Asian-taurine	12	53700001	53720000	0.5083
East-Asian-taurine	12	54960001	54980000	0.6611
East-Asian-taurine	12	55620001	55640000	0.8583
East-Asian-taurine	12	56260001	56280000	0.6001
East-Asian-taurine	12	56480001	56500000	0.6953
East-Asian-taurine	12	58320001	58340000	0.6622
East-Asian-taurine	12	58420001	58440000	0.5818
East-Asian-taurine	12	59200001	59220000	0.5535
East-Asian-taurine	12	59640001	59660000	0.6994
East-Asian-taurine	12	60840001	60860000	0.6352
East-Asian-taurine	12	61740001	61760000	0.5944
East-Asian-taurine	12	63360001	63380000	0.5137
East-Asian-taurine	12	63500001	63520000	0.5727
East-Asian-taurine	12	64400001	64420000	0.6527
East-Asian-taurine	12	64940001	64960000	0.532
East-Asian-taurine	12	65640001	65660000	0.8365
East-Asian-taurine	12	65940001	65960000	0.6479
East-Asian-taurine	12	65960001	65980000	0.6341
East-Asian-taurine	12	68600001	68620000	0.8137
East-Asian-taurine	12	70600001	70620000	0.5637
East-Asian-taurine	12	76320001	76340000	0.6955
East-Asian-taurine	12	76380001	76400000	0.5398
East-Asian-taurine	12	79960001	79980000	0.5973
East-Asian-taurine	12	80340001	80360000	0.6911
East-Asian-taurine	12	80380001	80400000	0.8807
East-Asian-taurine	12	82540001	82560000	0.5179
East-Asian-taurine	12	83240001	83260000	0.666
East-Asian-taurine	12	83260001	83280000	0.6139
East-Asian-taurine	12	83460001	83480000	0.7535
East-Asian-taurine	12	85280001	85300000	0.6737
East-Asian-taurine	12	86020001	86040000	0.9915
East-Asian-taurine	12	86160001	86180000	0.6776
East-Asian-taurine	13	600001	620000	0.5253
East-Asian-taurine	13	640001	660000	0.5041
East-Asian-taurine	13	2300001	2320000	0.7967
East-Asian-taurine	13	4040001	4060000	0.6636
East-Asian-taurine	13	4060001	4080000	0.6907
East-Asian-taurine	13	7180001	7200000	0.6327
East-Asian-taurine	13	7840001	7860000	0.5156
East-Asian-taurine	13	7940001	7960000	0.6844
East-Asian-taurine	13	8420001	8440000	0.7899
East-Asian-taurine	13	8800001	8820000	0.5398
East-Asian-taurine	13	9800001	9820000	0.6735
East-Asian-taurine	13	10620001	10640000	0.5275
East-Asian-taurine	13	11660001	11680000	0.5371
East-Asian-taurine	13	11720001	11740000	0.5791
East-Asian-taurine	13	11760001	11780000	0.5667
East-Asian-taurine	13	11780001	11800000	0.5613
East-Asian-taurine	13	12760001	12780000	0.8382
East-Asian-taurine	13	12780001	12800000	0.9059
East-Asian-taurine	13	13060001	13080000	0.6205
East-Asian-taurine	13	13420001	13440000	0.7097
East-Asian-taurine	13	13620001	13640000	0.7128
East-Asian-taurine	13	14340001	14360000	0.514
East-Asian-taurine	13	14940001	14960000	0.7198
East-Asian-taurine	13	14980001	15000000	0.5579
East-Asian-taurine	13	15180001	15200000	0.657
East-Asian-taurine	13	17520001	17540000	0.9124
East-Asian-taurine	13	19260001	19280000	0.9834
East-Asian-taurine	13	21840001	21860000	0.6593
East-Asian-taurine	13	21900001	21920000	0.5952
East-Asian-taurine	13	24480001	24500000	0.6918
East-Asian-taurine	13	24980001	25000000	0.679
East-Asian-taurine	13	25280001	25300000	0.6173
East-Asian-taurine	13	25540001	25560000	0.6537
East-Asian-taurine	13	26100001	26120000	0.657
East-Asian-taurine	13	26180001	26200000	0.8966
East-Asian-taurine	13	26240001	26260000	0.5442
East-Asian-taurine	13	27220001	27240000	0.5321
East-Asian-taurine	13	27960001	27980000	0.5113
East-Asian-taurine	13	28920001	28940000	0.6188
East-Asian-taurine	13	29180001	29200000	0.7947
East-Asian-taurine	13	29440001	29460000	0.6012
East-Asian-taurine	13	30000001	30020000	0.5805
East-Asian-taurine	13	32400001	32420000	0.5143
East-Asian-taurine	13	32460001	32480000	0.8133
East-Asian-taurine	13	32520001	32540000	0.7037
East-Asian-taurine	13	36120001	36140000	0.5692
East-Asian-taurine	13	37060001	37080000	0.8372
East-Asian-taurine	13	40980001	41000000	0.6773
East-Asian-taurine	13	55320001	55340000	0.5179
East-Asian-taurine	13	55800001	55820000	0.5477
East-Asian-taurine	13	55820001	55840000	0.5483
East-Asian-taurine	13	56040001	56060000	0.8557
East-Asian-taurine	13	58380001	58400000	0.6941
East-Asian-taurine	13	60980001	61000000	0.7829
East-Asian-taurine	13	61980001	62000000	0.5139
East-Asian-taurine	13	66840001	66860000	0.7027
East-Asian-taurine	13	67140001	67160000	0.636
East-Asian-taurine	13	67540001	67560000	0.6821
East-Asian-taurine	13	69740001	69760000	0.5657
East-Asian-taurine	13	70440001	70460000	0.6248
East-Asian-taurine	13	72340001	72360000	0.5575
East-Asian-taurine	13	74140001	74160000	0.7894
East-Asian-taurine	13	75740001	75760000	0.5056
East-Asian-taurine	13	76060001	76080000	0.5762
East-Asian-taurine	13	76120001	76140000	0.6672
East-Asian-taurine	13	76200001	76220000	0.4999
East-Asian-taurine	13	76420001	76440000	0.5353
East-Asian-taurine	13	77320001	77340000	0.7781
East-Asian-taurine	13	79020001	79040000	0.5371
East-Asian-taurine	13	79580001	79600000	0.6406
East-Asian-taurine	13	80840001	80860000	0.6788
East-Asian-taurine	13	80860001	80880000	0.8003
East-Asian-taurine	13	81420001	81440000	0.5026
East-Asian-taurine	13	82800001	82820000	0.9337
East-Asian-taurine	14	680001	700000	0.7943
East-Asian-taurine	14	1260001	1280000	0.9023
East-Asian-taurine	14	3340001	3360000	0.6062
East-Asian-taurine	14	4480001	4500000	0.7131
East-Asian-taurine	14	4500001	4520000	0.6242
East-Asian-taurine	14	4920001	4940000	0.5963
East-Asian-taurine	14	8120001	8140000	0.5848
East-Asian-taurine	14	8820001	8840000	0.8271
East-Asian-taurine	14	8860001	8880000	0.5451
East-Asian-taurine	14	8900001	8920000	0.5368
East-Asian-taurine	14	9820001	9840000	0.9668
East-Asian-taurine	14	9860001	9880000	0.9086
East-Asian-taurine	14	9900001	9920000	0.63
East-Asian-taurine	14	10340001	10360000	0.6565
East-Asian-taurine	14	10380001	10400000	0.5042
East-Asian-taurine	14	12240001	12260000	0.6886
East-Asian-taurine	14	13320001	13340000	0.582
East-Asian-taurine	14	15240001	15260000	0.8051
East-Asian-taurine	14	15460001	15480000	0.79
East-Asian-taurine	14	15720001	15740000	0.7457
East-Asian-taurine	14	16480001	16500000	0.5216
East-Asian-taurine	14	18660001	18680000	0.5147
East-Asian-taurine	14	19540001	19560000	0.6967
East-Asian-taurine	14	19560001	19580000	0.7106
East-Asian-taurine	14	21160001	21180000	0.5801
East-Asian-taurine	14	21340001	21360000	0.5907
East-Asian-taurine	14	21460001	21480000	0.6552
East-Asian-taurine	14	21680001	21700000	0.5007
East-Asian-taurine	14	22460001	22480000	0.5137
East-Asian-taurine	14	22480001	22500000	0.6587
East-Asian-taurine	14	29600001	29620000	0.7569
East-Asian-taurine	14	29620001	29640000	0.7911
East-Asian-taurine	14	29640001	29660000	0.4996
East-Asian-taurine	14	29700001	29720000	0.8181
East-Asian-taurine	14	30600001	30620000	0.5852
East-Asian-taurine	14	30620001	30640000	0.7588
East-Asian-taurine	14	30640001	30660000	0.6141
East-Asian-taurine	14	30660001	30680000	0.5208
East-Asian-taurine	14	30680001	30700000	0.6638
East-Asian-taurine	14	30720001	30740000	0.6047
East-Asian-taurine	14	30940001	30960000	0.6841
East-Asian-taurine	14	30980001	31000000	0.7875
East-Asian-taurine	14	31480001	31500000	0.7744
East-Asian-taurine	14	31500001	31520000	0.8473
East-Asian-taurine	14	31520001	31540000	0.6022
East-Asian-taurine	14	33820001	33840000	0.8372
East-Asian-taurine	14	36060001	36080000	0.5538
East-Asian-taurine	14	36540001	36560000	0.6069
East-Asian-taurine	14	40860001	40880000	0.7384
East-Asian-taurine	14	42540001	42560000	0.5383
East-Asian-taurine	14	45720001	45740000	0.8346
East-Asian-taurine	14	47060001	47080000	0.5476
East-Asian-taurine	14	48380001	48400000	0.8704
East-Asian-taurine	14	55620001	55640000	0.5435
East-Asian-taurine	14	55640001	55660000	0.6978
East-Asian-taurine	14	55680001	55700000	0.5329
East-Asian-taurine	14	55700001	55720000	0.6351
East-Asian-taurine	14	60640001	60660000	0.5603
East-Asian-taurine	14	63580001	63600000	0.5075
East-Asian-taurine	14	64440001	64460000	0.5396
East-Asian-taurine	14	65540001	65560000	0.8319
East-Asian-taurine	14	66960001	66980000	0.8169
East-Asian-taurine	14	68500001	68520000	0.5535
East-Asian-taurine	14	68700001	68720000	0.6844
East-Asian-taurine	14	68860001	68880000	0.5408
East-Asian-taurine	14	69700001	69720000	0.7613
East-Asian-taurine	14	71080001	71100000	0.6784
East-Asian-taurine	14	71200001	71220000	0.6724
East-Asian-taurine	14	71760001	71780000	0.5136
East-Asian-taurine	14	72120001	72140000	0.513
East-Asian-taurine	14	73340001	73360000	0.7271
East-Asian-taurine	14	73540001	73560000	0.6638
East-Asian-taurine	14	74180001	74200000	0.5046
East-Asian-taurine	14	74580001	74600000	0.9784
East-Asian-taurine	14	74620001	74640000	0.7004
East-Asian-taurine	14	74640001	74660000	0.5649
East-Asian-taurine	14	74720001	74740000	0.534
East-Asian-taurine	14	74840001	74860000	0.9937
East-Asian-taurine	14	76520001	76540000	0.5332
East-Asian-taurine	14	76600001	76620000	0.5339
East-Asian-taurine	14	77180001	77200000	0.5191
East-Asian-taurine	14	79600001	79620000	0.5914
East-Asian-taurine	14	81280001	81300000	0.5747
East-Asian-taurine	14	81300001	81320000	0.7859
East-Asian-taurine	14	81640001	81660000	0.8106
East-Asian-taurine	14	82200001	82220000	0.5312
East-Asian-taurine	15	660001	680000	0.5395
East-Asian-taurine	15	2320001	2340000	0.5367
East-Asian-taurine	15	3700001	3720000	0.4995
East-Asian-taurine	15	5780001	5800000	0.526
East-Asian-taurine	15	6680001	6700000	0.6564
East-Asian-taurine	15	6860001	6880000	0.6332
East-Asian-taurine	15	7040001	7060000	0.5289
East-Asian-taurine	15	7120001	7140000	0.7606
East-Asian-taurine	15	7320001	7340000	0.5478
East-Asian-taurine	15	9440001	9460000	0.5434
East-Asian-taurine	15	9760001	9780000	0.5986
East-Asian-taurine	15	9780001	9800000	0.6679
East-Asian-taurine	15	10020001	10040000	0.5131
East-Asian-taurine	15	10040001	10060000	0.5193
East-Asian-taurine	15	10320001	10340000	0.5713
East-Asian-taurine	15	10700001	10720000	0.5945
East-Asian-taurine	15	10720001	10740000	0.579
East-Asian-taurine	15	10740001	10760000	0.6043
East-Asian-taurine	15	12740001	12760000	0.582
East-Asian-taurine	15	12760001	12780000	0.544
East-Asian-taurine	15	12780001	12800000	0.6336
East-Asian-taurine	15	12840001	12860000	0.5071
East-Asian-taurine	15	13860001	13880000	0.6445
East-Asian-taurine	15	16220001	16240000	0.5089
East-Asian-taurine	15	16940001	16960000	0.8077
East-Asian-taurine	15	17120001	17140000	0.5944
East-Asian-taurine	15	17720001	17740000	0.6778
East-Asian-taurine	15	17780001	17800000	0.6126
East-Asian-taurine	15	17800001	17820000	0.6072
East-Asian-taurine	15	17900001	17920000	0.59
East-Asian-taurine	15	18400001	18420000	0.5178
East-Asian-taurine	15	20600001	20620000	0.8206
East-Asian-taurine	15	21020001	21040000	0.6215
East-Asian-taurine	15	21640001	21660000	0.7889
East-Asian-taurine	15	23320001	23340000	0.6251
East-Asian-taurine	15	24720001	24740000	0.5334
East-Asian-taurine	15	24900001	24920000	0.6792
East-Asian-taurine	15	25920001	25940000	0.6088
East-Asian-taurine	15	25940001	25960000	0.7331
East-Asian-taurine	15	26640001	26660000	0.5608
East-Asian-taurine	15	27400001	27420000	0.9453
East-Asian-taurine	15	31380001	31400000	0.5392
East-Asian-taurine	15	31420001	31440000	0.9489
East-Asian-taurine	15	31440001	31460000	0.5062
East-Asian-taurine	15	31800001	31820000	0.627
East-Asian-taurine	15	32060001	32080000	0.5586
East-Asian-taurine	15	32080001	32100000	0.5684
East-Asian-taurine	15	32100001	32120000	0.5708
East-Asian-taurine	15	32120001	32140000	0.9447
East-Asian-taurine	15	32140001	32160000	0.9061
East-Asian-taurine	15	32920001	32940000	0.5862
East-Asian-taurine	15	33320001	33340000	0.5659
East-Asian-taurine	15	33380001	33400000	0.775
East-Asian-taurine	15	33400001	33420000	0.6421
East-Asian-taurine	15	35280001	35300000	0.5298
East-Asian-taurine	15	35520001	35540000	0.5393
East-Asian-taurine	15	35540001	35560000	0.5576
East-Asian-taurine	15	36620001	36640000	0.554
East-Asian-taurine	15	38200001	38220000	0.515
East-Asian-taurine	15	39640001	39660000	0.5073
East-Asian-taurine	15	39700001	39720000	0.7302
East-Asian-taurine	15	39880001	39900000	0.5396
East-Asian-taurine	15	42680001	42700000	0.5355
East-Asian-taurine	15	44380001	44400000	0.8434
East-Asian-taurine	15	45280001	45300000	0.6865
East-Asian-taurine	15	48200001	48220000	0.692
East-Asian-taurine	15	48220001	48240000	0.6225
East-Asian-taurine	15	48240001	48260000	0.8074
East-Asian-taurine	15	48260001	48280000	0.6124
East-Asian-taurine	15	52040001	52060000	0.5685
East-Asian-taurine	15	52700001	52720000	0.8942
East-Asian-taurine	15	53800001	53820000	0.5455
East-Asian-taurine	15	54540001	54560000	0.529
East-Asian-taurine	15	57040001	57060000	0.5606
East-Asian-taurine	15	58540001	58560000	0.8299
East-Asian-taurine	15	59320001	59340000	0.8234
East-Asian-taurine	15	59500001	59520000	0.5543
East-Asian-taurine	15	60540001	60560000	0.5805
East-Asian-taurine	15	60560001	60580000	0.7178
East-Asian-taurine	15	60660001	60680000	0.5583
East-Asian-taurine	15	60740001	60760000	0.6149
East-Asian-taurine	15	60920001	60940000	0.6224
East-Asian-taurine	15	61000001	61020000	0.5637
East-Asian-taurine	15	64620001	64640000	0.5612
East-Asian-taurine	15	65140001	65160000	0.5188
East-Asian-taurine	15	65620001	65640000	0.6561
East-Asian-taurine	15	65820001	65840000	0.6024
East-Asian-taurine	15	67240001	67260000	0.5297
East-Asian-taurine	15	67540001	67560000	0.6792
East-Asian-taurine	15	68860001	68880000	0.5478
East-Asian-taurine	15	69780001	69800000	0.5572
East-Asian-taurine	15	70800001	70820000	0.5816
East-Asian-taurine	15	71100001	71120000	0.7313
East-Asian-taurine	15	72640001	72660000	0.5395
East-Asian-taurine	15	72680001	72700000	0.6283
East-Asian-taurine	15	72920001	72940000	0.5503
East-Asian-taurine	15	73360001	73380000	0.5214
East-Asian-taurine	15	73660001	73680000	0.5755
East-Asian-taurine	15	73980001	74000000	0.6838
East-Asian-taurine	15	74000001	74020000	0.8008
East-Asian-taurine	15	74020001	74040000	0.605
East-Asian-taurine	15	76220001	76240000	0.5153
East-Asian-taurine	15	77160001	77180000	0.7003
East-Asian-taurine	15	77540001	77560000	0.7306
East-Asian-taurine	15	81000001	81020000	0.5763
East-Asian-taurine	15	81240001	81260000	0.5721
East-Asian-taurine	15	83080001	83100000	0.5856
East-Asian-taurine	15	83860001	83880000	0.512
East-Asian-taurine	16	1580001	1600000	0.7164
East-Asian-taurine	16	1700001	1720000	0.9048
East-Asian-taurine	16	3980001	4000000	0.6137
East-Asian-taurine	16	4020001	4040000	0.5038
East-Asian-taurine	16	4360001	4380000	0.8503
East-Asian-taurine	16	4380001	4400000	0.6299
East-Asian-taurine	16	4420001	4440000	0.5416
East-Asian-taurine	16	4440001	4460000	0.6396
East-Asian-taurine	16	4460001	4480000	0.5105
East-Asian-taurine	16	5160001	5180000	0.5196
East-Asian-taurine	16	5560001	5580000	0.5738
East-Asian-taurine	16	6100001	6120000	0.6036
East-Asian-taurine	16	10300001	10320000	0.512
East-Asian-taurine	16	11100001	11120000	0.5231
East-Asian-taurine	16	13120001	13140000	0.516
East-Asian-taurine	16	13420001	13440000	0.521
East-Asian-taurine	16	14360001	14380000	0.6013
East-Asian-taurine	16	14800001	14820000	0.7341
East-Asian-taurine	16	18620001	18640000	0.6353
East-Asian-taurine	16	19320001	19340000	0.9157
East-Asian-taurine	16	19360001	19380000	0.9808
East-Asian-taurine	16	20340001	20360000	0.6281
East-Asian-taurine	16	20360001	20380000	0.503
East-Asian-taurine	16	23780001	23800000	0.744
East-Asian-taurine	16	23840001	23860000	0.7893
East-Asian-taurine	16	24020001	24040000	0.7144
East-Asian-taurine	16	24060001	24080000	0.8011
East-Asian-taurine	16	24080001	24100000	0.6421
East-Asian-taurine	16	24760001	24780000	0.7652
East-Asian-taurine	16	24780001	24800000	0.5829
East-Asian-taurine	16	25380001	25400000	0.5813
East-Asian-taurine	16	25400001	25420000	0.514
East-Asian-taurine	16	25760001	25780000	0.827
East-Asian-taurine	16	25980001	26000000	0.5265
East-Asian-taurine	16	26000001	26020000	0.7137
East-Asian-taurine	16	27360001	27380000	0.6061
East-Asian-taurine	16	27420001	27440000	0.5259
East-Asian-taurine	16	27440001	27460000	0.6391
East-Asian-taurine	16	27480001	27500000	0.6879
East-Asian-taurine	16	29400001	29420000	0.7629
East-Asian-taurine	16	30860001	30880000	0.5737
East-Asian-taurine	16	31620001	31640000	0.8451
East-Asian-taurine	16	32280001	32300000	0.5693
East-Asian-taurine	16	33020001	33040000	0.5008
East-Asian-taurine	16	34520001	34540000	0.9823
East-Asian-taurine	16	37480001	37500000	0.5667
East-Asian-taurine	16	37500001	37520000	0.9288
East-Asian-taurine	16	41620001	41640000	0.5444
East-Asian-taurine	16	42160001	42180000	0.7097
East-Asian-taurine	16	45680001	45700000	0.7468
East-Asian-taurine	16	45720001	45740000	0.8844
East-Asian-taurine	16	45840001	45860000	0.763
East-Asian-taurine	16	47900001	47920000	0.784
East-Asian-taurine	16	49380001	49400000	0.6366
East-Asian-taurine	16	50400001	50420000	0.514
East-Asian-taurine	16	53140001	53160000	0.9546
East-Asian-taurine	16	54580001	54600000	0.8649
East-Asian-taurine	16	55680001	55700000	0.8033
[truncated: 3,807 more rows]

## Sheet: S7
East-Asian-taurine	Chinese-indicine
AADAC	AATK
AAMP	ABCA4
AATK	ABCC2
ABCA12	ABCE1
ABHD14A	ACACB
ABI2	ACSF3
ABRACL	ACTL8
ACAT1	ACTN4
ACE	ACTR10
ACKR2	ACTR1B
ACOT12	ACTR5
ACSL1	ADAM17
ACTB	ADAMTS12
ACTN2	ADAP1
ACTR5	ADGRL2
ACVR1C	ADISSP
ACVR2A	ADK
ACY1	ADRA1D
ADAD1	AGK
ADAM10	AHDC1
ADAM12	AHRR
ADAM1A	AK5
ADAM32	AKAIN1
ADAMTS13	AKAP5
ADAMTS18	AKAP6
ADAMTS6	AKNAD1
ADAMTSL4	ALKBH3
ADCK1	ALOX12
ADCY8	ALYREF
ADGRA1	AMN1
ADGRA3	ANAPC11
ADGRB2	ANGPT4
ADGRE3	ANK2
ADGRF5	ANK3
ADGRG1	ANKAR
ADHFE1	ANKHD1
AGAP1	ANKRD11
AGAP2	ANKRD17
AGBL1	ANKS1A
AGMO	ANO6
AGPAT4	AOAH
AGTPBP1	AP3S1
AHSA1	AP5S1
AIFM3	APBB1
AIG1	APLF
AJUBA	ARC
AK9	ARFIP2
AKAP12	ARHGAP24
AKAP13	ARHGAP5
AKAP3	ARHGEF10L
AKAP8	ARHGEF19
AKAP8L	ARID4A
AKAP9	ARMH4
AKNA	ARSB
ALDH1A2	ASAP1
ALDH9A1	ASB15
ALDOB	ASIC5
ALG12	ASPH
ALK	ASPSCR1
ALKAL1	ATAD2B
ALKBH3	ATP2B2
ALKBH8	ATP6V0D1
ALLC	ATP8B1
AMPD2	BACH2
AMY2B	BAHCC1
ANAPC5	BAIAP2
ANK3	BBC3
ANKFN1	BCAR3
ANKLE2	BCAT1
ANKRD13A	BLTP3A
ANKRD33B	BMP3
ANKRD35	BMS1
ANKS1A	BRB
ANKS3	BTBD16
ANO3	BTBD8
ANO4	C20H5orf34
ANXA7	C25H7orf50
AP1B1	C3H1orf146
ARFGEF3	C5H12orf56
ARHGAP15	C6
ARHGAP18	C6H4orf50
ARHGAP19	C7
ARHGAP20	CA10
ARHGAP21	CA8
ARHGAP26	CABCOCO1
ARHGEF1	CABIN1
ARHGEF18	CACNA1I
ARID3A	CADM2
ARL13B	CADPS
ARMC9	CALB1
ARNT	CALCRL
ARPC2	CAMK1D
ARRB1	CAMK2D
ASAP1	CAPN13
ASB18	CAPNS1
ASB8	CASP6
ASCC1	CATSPER1
ASF1B	CAVIN2
ASIC2	CCDC127
ATAD1	CCDC146
ATAD2	CCDC150
ATE1	CCDC152
ATF3	CCDC18
ATG2B	CCDC180
ATIC	CCDC187
ATL1	CCDC6
ATL2	CCDC73
ATM	CCDC88A
ATP2B1	CCM2L
ATP2B2	CD101
ATP5ME	CD14
ATP5MK	CD164L2
ATP6V0D2	CD200R1L
ATP8A1	CD59
ATPSCKMT	CD74
ATRNL1	CDC25B
BAIAP2	CDH15
BAIAP3	CDH22
BBLN	CDK10
BCAS1	CELF2
BCKDHB	CENPB
BCL7B	CENPN
BCLAF1	CENPX
BEND5	CEP128
BHMT	CEP135
BICD2	CEP152
BICRAL	CEP290
BMP2K	CEP57L1
BMS1	CEP63
BMT2	CEP72
BNIPL	CFAP299
BPI	CFAP36
BPIFC	CFAP52
BRD1	CFAP70
BRF1	CHAF1B
BSDC1	CHD9
BTBD11	CHD9NB
BTBD6	CHMP1A
BUD13	CHST1
C10H14orf93	CITED4
C15H11orf71	CLASP1
C16H1orf112	CLASP2
C1QTNF3	CLEC19A
C23H6orf141	CLHC1
C24H18orf25	CLIP1
C26H10orf82	CLPTM1L
C28H1orf198	CMC2
C3H1orf52	CNN3
C3H1orf56	COIL
C7H5orf15	COL24A1
C8H9orf153	COL6A6
C9	COX19
CA10	CPB2
CACNG4	CPLANE2
CACUL1	CPNE4
CALU	CPNE7
CAMK1D	CPPED1
CAMK4	CRAT
CAMKMT	CROCC
CAPNS2	CRYBG1
CAST	CSMD3
CBFB	CSNK1G1
CCAR1	CSNK2A1
CCDC115	CSRNP3
CCDC15	CST6
CCDC152	CST7
CCDC169	CSTF3
CCDC30	CTCF
CCDC50	CTDSPL
CCDC80	CTNNA2
CCDC82	CTNNA3
CCL17	CTNND2
CCN4	CUX1
CCSER2	CXCL16
CCT8L2	CXXC5
CD1B5	CYSTM1
CD244	DACH1
CDC42SE1	DACT1
CDCA7	DACT2
CDCP1	DAPK2
CDH13	DBF4
CDH23	DBNDD1
CDH8	DCBLD1
CDK5RAP2	DCHS1
CELF5	DCT
CENPF	DCTN4
CENPK	DDO
CENPV	DDX10
CEP112	DDX28
CEP126	DEFB113
CEP152	DENND11
CFAP20DC	DENND1A
CFAP300	DENND3
CFAP70	DENND5A
CFAP77	DENR
CHCHD3	DERA
CHEK2	DGKG
CHGA	DHRS7C
CHL1	DISC1
CHMP1B	DLG5
CHN1	DNAAF5
CHURC1	DNAAF9
CIAPIN1	DNAI7
CIZ1	DNAJA2
CLASP1	DNAJC6
CLASP2	DNAJC9
CLCN2	DND1
CLEC16A	DNHD1
CLEC17A	DNMBP
CLEC3B	DNMT3A
CLIP1	DOLPP1
CLRN3	DPEP1
CLVS2	DPEP2
CMSS1	DPEP2NB
CNGB1	DRD5
CNNM2	DSCAM
CNTN3	DTNA
CNTN4	DUS2
CNTN5	DYNC1I1
CNTN6	DYNLRB2
CNTNAP3	DYRK1A
CNTNAP5	DYSF
COA1	E2F8
COIL	EDC4
COL11A1	EDN2
COL14A1	EFEMP1
COL19A1	EFR3B
COL1A2	EHHADH
COL21A1	EIF3B
COL26A1	EIF3K
COL4A3	ELF1
COL4A4	ELP2
COPG2	EMB
COX11	EML6
COX6B1	ENPP1
COX6C	ENPP3
CP	EPB41L2
CPA6	EPB41L3
CPEB3	EPHB3
CPHL1	EPM2A
CPS1	ERGIC1
CPVL	ESR2
CREB5	ESRRB
CRELD2	ETAA1
CRKL	EVA1C
CRPPA	EVI2B
CRYBG3	EXOC1
CSF2	EXOC3
CTBP2	EXT2
CTCF	EYA1
CTNND1	FAM110B
CTNND2	FAM120A
CTSD	FAM149B1
CTSS	FAM178B
CUL5	FAM20C
CUTAL	FAM228A
CUX1	FAM228B
CWC27	FANCA
CWF19L2	FASTKD5
CX3CL1	FBN2
CYFIP2	FBP1
CYP20A1	FBXL13
CYP27C1	FBXO22
CYP39A1	FBXO3
CYYR1	FBXO42
DAP	FCHO2
DAPP1	FCN3
DAZAP1	FGF17
DCAF1	FGR
DCC	FHOD3
DCDC2C	FIGN
DCK	FNBP1L
DCPS	FNTB
DDO	FOLH1
DDX1	FOXL3
DDX10	FOXO3
DDX21	FREM2
DDX27	FREM3
DDX4	FRMD1
DDX51	FRMD4A
DEFB119	FRMD6
DEGS1	FRMPD2
DELE1	FRS2
DENND1A	FSIP2
DENND1B	FUT8
DENND4A	GABRG1
DEPTOR	GALC
DGKD	GALNT16
DGKE	GARIN3
DGKI	GAS8
DHCR24	GFM1
DHRS9	GKN1
DISC1	GKN2
DISP3	GLE1
DMGDH	GLMN
DNAAF8	GLP2R
DNAH7	GLT1D1
DNAH8	GMCL1
DNAI3	GNA12
DNAJB1	GNG2
DNAJB12	GOLPH3L
DNAJB4	GPC5
DNAJB7	GPD2
DNAJC25	GPER1
DNASE2B	GPM6A
DNTT	GPR146
DOHH	GPR20
DOK6	GPR21
DOP1A	GPR3
DPH6	GPR33
DPP6	GPSM1
DPY19L1	GRHL2
DROSHA	GRM1
DSE	GRM7
DSEL	GSAP
DUSP4	GSG1L2
DYM	GTPBP10
DYNLL2	H1-9
DYNLRB2	HARS1
DYRK3	HARS2
DYSF	HBEGF
DZIP3	HCAR2
E2F8	HEPHL1
EDARADD	HHLA2
EDC4	HIVEP1
EDDM13	HIVEP3
EEF1AKMT1	HJURP
EFCAB2	HMCN1
EFS	HMGXB3
EID3	HNMT
EIF2D	HNRNPR
EIF4G1	HORMAD1
EIPR1	HP1BP3
ELF2	HPX
ELL2	HS1BP3
ELMOD1	HSD11B2
EMB	HSD17B6
EME1	HSPA12B
ENGASE	IAH1
ENPP4	IBSP
ENPP6	IGIP
ENSA	IGSF21
EP400	IK
EPG5	IKZF1
EPHA6	IL12RB2
EPM2AIP1	IL18BP
EPS15	ILK
ERC1	ILRUN
ERCC3	IPO7
ERFL	IQCJ
ERI1	IQGAP2
ERICH3	IQUB
ERO1A	IRAK2
ESRRB	ITGA3
ESS2	ITGAM
ETHE1	JAKMIP1
ETNK1	JRK
ETV1	KAT14
EVC2	KAT2B
EXOSC7	KAT7
EXTL3	KCNA2
EYA2	KCNAB1
F13A1	KCNH5
FAM118B	KCNK12
FAM131A	KCNU1
FAM135A	KCTD10
FAM135B	KDF1
FAM167A	KDM1A
FAM171B	KDSR
FAM185A	KIAA0513
FAM210A	KIAA0586
FAM3D	KIAA1549L
FAM72A	KIAA1958
FAN1	KIF21A
FANCI	KLF17
FANK1	KLF6
FAR2	KLHL42
FARS2	KNTC1
FAS	KRT222
FBLN2	L3MBTL4
FBN2	LARS2
FBP1	LCAT
FBXL13	LDB3
FBXL14	LFNG
FBXO33	LMNTD1
FBXO7	LMO2
FBXO8	LMTK2
FCRL5	LPCAT2
FCRLA	LPCAT3
FFAR4	LPP
FGD3	LRGUK
FGF10	LRRC14B
FGFBP1	LRRC36
FIG4	LRRC38
FIGN	LRRC45
FIS1	LRRC4C
FKBP14	LRRC51
FLT1	LRRC7
FMNL2	LY6K
FN1	LYNX1
FNDC3A	LYPD2
FNIP1	LZTS3
FOXJ3	MAD1L1
FOXRED1	MAFG
FRMD4A	MAGI2
FRYL	MAN1A1
FSTL5	MAP1B
FTO	MAP3K1
FUT8	MAP3K6
FYN	MAP3K9
FZD7	MAP4K1
G3BP2	MAPRE2
GAB1	MAVS
GABRB1	MAX
GABRG3	MC1R
GADL1	MCM4
GALM	MCTP1
GALNT10	MCU
GALNTL6	MCUB
GAS2	MDFIC2
GAS2L1	MDGA2
GATB	MDH1
GCH1	MED11
GDPD1	MED23
GFRA1	MED27
GHR	MEI4
GINS3	MELK
GJB2	MEPE
GJC2	MGC133636
GLE1	MGC137454
GLRA3	MICU1
GLYATL3	MICU3
GNA14	MIER3
GNAL	MINDY2
GNAT2	MIR10163
GNG5	MIR10164
GNPDA2	MIR103-2
GNPTG	MIR11992
GOLGA3	MIR12019
GOLPH3L	MIR12028
GPATCH4	MIR12034
GPBAR1	MIR1603
GPD2	MIR216A
GPHB5	MIR216B
GPR108	MIR2284H
GPR155	MIR2285K-4
GPR158	MIR2285O-5
GPR31	MIR2294
GPR62	MIR2316
GPR89A	MIR2317
GPX2	MIR2346
GRAMD2B	MIR2347
GRIK4	MIR2389
GRM7	MIR296
GSC2	MIR3065
GTF2IRD2	MIR338
GUF1	MIR339A
HDAC1	MIR6123
HDC	MIR7861
HECW2	MITF
HEPHL1	MLEC
HGSNAT	MLF1
HHIPL2	MN1
HIBADH	MOCOS
HIPK2	MORC2
HIVEP2	MORC3
HIVEP3	MPP7
HMGCS2	MRLN
HOOK3	MROH2A
HOPX	MROH2B
HORMAD1	MRPS16
HPGDS	MRPS27
HPS3	MSI2
HSD17B4	MTHFD1L
HSD3B7	MTIF2
HSPA12A	MUC16
HSPG2	MYADML2
HTR1F	MYLK3
IBA57	MYLK4
IFFO2	MYO9A
IFITM10	MZT2B
IFRD1	NAALADL2
IFT88	NABP1
IGFN1	NAV1
IGSF23	NCK2
IL10RB	NDEL1
IL12B	NDUFA2
IL15RA	NDUFA5
IL18R1	NECAP2
IL1RAP	NECTIN3
IL1RL1	NEDD4
IL2	NEDD4L
IMP4	NEK6
IMPG2	NEO1
INAVA	NET1
INHBB	NEU3
INO80	NF1
INTS6	NFIA
IQCD	NIBAN1
IQGAP2	NID2
IQSEC3	NKD2
ISL1	NLK
ISLR2	NLRP1
ITGA10	NLRP13
ITGA6	NLRP8
ITPR2	NOL10
JAK1	NOTUM
JAKMIP2	NOX4
JAZF1	NOX5
JDP2	NPB
JMJD1C	NPEPL1
KAT2B	NPM2
KBTBD13	NQO1
KCND3	NR4A2
KCNE3	NR6A1
KCNH1	NRG1
KCNK12	NRG2
KCNK13	NRG4
KCNK17	NRXN3
KCNMB3	NUBPL
KCTD20	NUDC
KDM4A	NUDCD1
KDM7A	NUDT3
KEL	NUMA1
KIAA0319L	NUP98
KIAA0513	NUTF2
KIAA1217	ODF1
KIF13B	ODF2
KIF26B	OLFML2A
KIFBP	OMA1
KLF12	OMG
KLF17	OPN4
KLHL18	OR11G2B
KLHL3	OR11H26
KLHL32	OR12K5
KNDC1	OR1AH4P
LAMA2	OR1AH6
LAMB1	OR1J28
LAP3	OR1L6
LCN2	OR1N16P
LCOR	OR2Z2
LCP2	OR51AI6P
LCT	OR51K2
LDLRAD2	OR51M1
LDLRAD4	OR51M1BP
LEXM	OR52B2
LIFR	OR52B32P
LINGO1	OR52B4
LIPC	OR56A3H
LIX1	OR56A3IP
LMBR1L	OR56A41P
LMO7	OR56B44P
LORICRIN	OR5L20
LOXHD1	OR5P90P
LOXL2	OR6C292P
LPAR3	ORC6
LPCAT2	ORMDL1
LPIN2	OSBP2
LRAT	OSGEPL1
LRBA	OTUD4
LRCH1	OXCT1
LRR1	P4HA1
LRRC1	PADI1
LRRC28	PADI2
LRRC59	PADI3
LRRC7	PAFAH1B1
LRSAM1	PAG10
LY9	PAG2
LZTS1	PAK5
MACROH2A2	PAM
MADD	PANK2
MAL	PAPOLB
MAML3	PAQR5
MAN2A1	PARD3B
MANBAP1	PAX9
MAP1S	PCDHA13
MAP3K19	PCDHB1
MAP3K5	PCDHGA2
MAPK4	PCDHGA8
MAPK6	PCDHGB4
MAPKAPK2	PCLAF
MAPRE3	PCNX2
MARCHF5	PCSK2
MARCKS	PCYT2
MARCKSL1	PDCL
MARK1	PDE11A
MATN1	PDE3A
MCM4	PDK2
MCM6	PDP1
MCM9	PDSS2
MCTP2	PEX5L
MCU	PFDN1
MEF2C	PGAP2
MEGF11	PHACTR1
MEIKIN	PHF2
MELK	PHIP
MEMO1	PHTF2
METTL21A	PIEZO1
MFSD2A	PIK3C2A
MGA	PIK3R6
MGAT2	PITPNB
MGAT5	PIWIL1
MIA2	PKP4
MICAL1	PLA2G12A
MICU1	PLA2G5
MIER3	PLCG2
MINDY2	PLD1
MIR10162	PLEKHA1
MIR10164	PLEKHA7
MIR11983	PMEPA1
MIR11993	PMS1
MIR11995	PNPT1
MIR129-2	POMC
MIR1296	PPIB
MIR1307	PPP1R16B
MIR1839	PPP1R21
MIR202	PPP4R2
MIR2284J	PPP4R3B
MIR2284P	PPP6R3
MIR2284Y-2	PRDM6
MIR2285AA	PRDM9
MIR2285DL-1	PRICKLE1
MIR2285K-4	PRIMA1
MIR2285U	PRKAR1B
MIR2285W	PRKDC
MIR2293	PRORSD1
MIR2312	PSCA
MIR2399	PSD2
MIR2402	PSIP1
MIR2415	PSKH1
MIR2452	PSMA3
MIR2885	PSMB10
MIR2891	PTCD2
MIR3065	PTER
MIR338	PTPN12
MIR383	PTPN14
MIR4286-1	PTPRJ
MIR6520	PTPRQ
MIR6521	PTPRU
MIR6528	PURA
MIR6534	PYCR1
MIR6535	QSER1
MIR7861	RAB11FIP5
MIR8549	RABGAP1
MIS18A	RAC3
MLEC	RADIL
MLH1	RALGAPA2
MLH3	RAPGEF3
MLLT11	RAPGEF5
MLLT6	RARRES1
MLPH	RASA3
MMP16	RASGEF1B
MMP17	RBL1
MMP3	RBM22
MMS22L	RBMS1
MOB1B	RELCH
MON2	RELN
MPDZ	RESF1
MPHOSPH10	RET
MPHOSPH8	REV3L
MPRIP	RHOG
MROH1	RIMBP2
MRPL1	RIPOR1
MRPL42	RNF121
MSMB	RNF2
MSRA	RNF222
MTHFD2L	RNF24
MTNR1B	RNF38
MTSS1	RPAP2
MTX2	RPL13
MYL5	RPS13
MYO1G	RPS14
MYO9A	RPS27A
MYO9B	RPS6KA2
MYOF	RSBN1L
MYZAP	RSPO4
N4BP2	RSRC1
NAA15	RSRC2
NAB1	RTN4
NATD1	RUNDC3B
NAXE	SAA2
NBEAL1	SAMD14
NCAM2	SBF2
NCDN	SCAF11
NCLN	SCMH1
NCOA2	SCN2B
NCOA3	SCN4B
NCOA7	SCN8A
NDRG1	SCRT2
NDRG4	SDHAF3
NDUFA9	SDK1
NDUFAF1	SEC14L2
NEDD4	SEL1L
NF2	SEM1
NFAT5	SEMA3A
NGP	SETD9
NHSL1	SGCA
NIBAN1	SGO1
NIPAL3	SGO2
NIPBL	SH3YL1
NIPSNAP2	SHOX2
NKIRAS1	SIRT7
NKX3-1	SLC12A4
NLGN1	SLC12A7
NLN	SLC22A15
NOC4L	SLC22A31
NOL4L	SLC24A3
NOS1AP	SLC25A21
NOX5	SLC25A40
NPAT	SLC2A9
NRXN1	SLC35B1
NTN4	SLC35F3
NTRK2	SLC39A11
NUDT6	SLC39A6
NUP160	SLC4A10
NUP214	SLC4A8
NUP58	SLC4A9
NUSAP1	SLC52A3
NUTF2	SLC6A18
NVL	SLC9A1
OCA2	SLCO1B3
ODF2	SLFNL1
OIT3	SLURP1
OOSP2	SMARCC1
OPCML	SMC5
OPN1SW	SMG6
OR10AD1P	SMIM2
OR10R2	SMIM20
OR13L2	SMIM3
OR2AV10	SMOX
OR2T29C	SMPD1
OR2W3D	SMYD2
OR2W53	SNTB2
OR2Z2	SNX14
OR4C136P	SNX5
OR4C1QP	SNX8
OR4P59P	SPATA21
OR51AI6P	SPATA2L
OR51B19P	SPATA33
OR51K2	SPCS2
OR51K7	SPEF1
OR51M1	SPG7
OR51M1BP	SPIRE2
OR51Q1	SPOP
OR51Q6P	SPOPL
OR51Q8P	SPTLC1
OR5D60P	SRGAP3
OR5D61P	SRXN1
OR5D65	SSTR2
OR5H37P	STARD9
OR5K1	STIM1
OR5K19	STOML3
OR5K22	STRBP
OR5K8BP	STX16
OR6AM1P	STX8
OR6K2	STXBP3
OR6V1	SUMF1
OR7A125P	SUN1
OR7A153	SUPV3L1
OR7A158BP	SWAP70
OR7A159P	SWT1
OR7A161P	SYNE1
OR7A87	SYNE2
OR7A89	SYT17
OR7D15P	SYTL1
OR8A1	SZRD1
OR8A13P	TAC4
OR8A8	TACSTD2
OR8B1AH	TAF10
OR9S15	TAF11
OR9S32	TANGO6
OR9S37	TANK
OR9S40BP	TBC1D13
OR9S40CP	TBC1D20
OSMR	TBC1D22A
OXCT1	TBCB
P2RY14	TBCE
P2RY2	TCF25
P2RY6	TCF7L2
P4HA1	TCHH
PACSIN2	TCOF1
PAK2	TCP11
PAN3	TCP11L1
PANK1	TDRD7
PARP1	TENM2
PARP3	TERT
PARP4	TET1
PARP8	TFCP2L1
PATJ	TFEB
PAX5	THBS4
PAXIP1	THEM6
PBX4	TIAM1
PCCB	TIMM10B
PCDH20	TMCO6
PCDH9	TMED5
PCLO	TMEM132C
PCSK5	TMEM171
PCSK6	TMEM174
PCTP	TMEM200C
PCYT1A	TMEM222
PDCD11	TMEM267
PDE1C	TMEM30B
PDE6B	TMEM60
PDE7B	TMOD1
PDIA5	TMPRSS13
PDS5B	TMTC3
PDSS2	TMX4
PECAM1	TNNI3K
PFKM	TPP1
PGAP4	TPPP
PHACTR1	TRIM3
PHC3	TRIM34
PHF19	TRIM6
PHLDB3	TRIM9
PHYH	TRIP4
PI4KA	TRMT1L
PIGL	TRNAA-CGC
PIK3C2A	TRNAC-GCA
PIK3R1	TRNAE-CUC
PIM1	TRNAE-UUC
PIP5K1B	TRNAG-ACC
PIWIL1	TRNAG-CCC
PKNOX2	TRNAG-GCC
PLA2G4D	TRNAG-UCC
PLA2G5	TRNAH-GUG
PLAGL1	TRNAR-ACG
PLCB4	TRNAR-GCG
PLCD1	TRNAS-GGA
PLEKHA7	TRNAW-CCA
PLXDC1	TRNAY-AUA
PML	TRNAY-GUA
PNKD	TSHZ1
PODXL2	TSNARE1
POLE2	TSPAN18
POLG	TTC21B
POLR1C	TTL
POMK	TTLL7
POMT2	TUBB3
POU2AF1	TUG1
POU6F2	TULP4
PPARA	TUSC3
PPARGC1A	TXNDC16
PPCS	UBE2Q2
PPFIA2	UBE2QL1
PPFIBP1	UBE2V2
PPM1A	UBE3B
PPP1R1B	UBOX5
PPP1R1C	UFC1
PPP2CB	UGT1A1
PPP2R2B	UGT1A6
PPP2R2C	UIMC1
PPP3CA	URAH
PRDM6	USP13
PRDM8	USP18
PRDM9	USP3
PRF1	USP43
PRIMA1	USP54
PRKACA	UTP4
PRKAR2B	UVRAG
PRKCA	VCL
PRKDC	VPS26C
PRKN	VPS35
PRLR	VPS4A
PRMT3	VPS8
PRORP	VPS9D1
PROS1	VTI1A
PRP3	VWA8
PRRT4	WASF2
PRSS45	WDFY4
PSAP	WDPCP
PSD3	WDR35
PSKH2	WDR55
PSMA1	WDTC1
PSMA6	WEE1
PSMB2	XNDC1
PSMC6	XPOT
PSMD2	YAF2
PTAR1	YIPF5
PTDSS2	ZBTB25
PTPN13	ZC3H7A
PTPN14	ZCCHC4
PTPRM	ZCCHC8
PUM1	ZDHHC1
PVR	ZDHHC14
R3HCC1L	ZDHHC17
RAB15	ZDHHC7
RAB3GAP1	ZEB2
RAB3IP	ZER1
RAD50	ZFAND2A
RAI14	ZFAND5
RALB	ZMAT2
RALBP1	ZMYND15
RALGAPA1	ZNF106
RAPGEF4	ZNF112
RASGRP2	ZNF143
RASL10A	ZNF180
RASSF5	ZNF226
RBBP6	ZNF227
RBFOX1	ZNF276
RBFOX3	ZNF366
RBM28	ZNF532
RBM46	ZNF596
RBPMS	ZNF609
RCL1	ZZZ3
RCSD1
REELD1
REEP3
REG4
RELL1
RETREG1
REXO4
RFX6
RGS18
RGS9
RHOJ
RHPN1
RIC3
RICTOR
RIMS2
RIOK2
RMND1
RNASEH2B
RNF111
RNF150
RNF165
RNF170
RNH1
RNMT
ROR1
RORA
RP1L1
RPF1
RPL12
RPL15
RPL29
RPL36AL
RPL37A
RPL38
RPS6KA5
RPS6KC1
RPTOR
RRP9
RRS1
RSPH3
RSPRY1
RWDD1
RXFP3
SAFB
SALL4
SAMD13
SAMD5
SAMD8
SAXO1
SBF2
SCAF11
SCAMP5
SCLT1
SCPEP1
SCRN1
SCYL3
SDC3
SDK1
SEC14L3
SEC14L4
SEC23A
SEC63
SELENOO
SEMA6A
SENP1
SENP7
SEPTIN14
SERINC2
SERPIND1
SERPINE2
SERPINE3
SESTD1
SETD1A
SETD2
SETD6
SFXN2
SGK3
SGO1
SGPL1
SGTB
SH2D3A
SHC4
SHISAL1
SKAP1
SKAP2
SLAMF7
SLC10A7
SLC17A1
SLC17A4
SLC18A2
SLC1A2
SLC1A3
SLC22A11
SLC22A17
SLC25A1
SLC2A9
SLC35A5
SLC35F1
SLC37A2
SLC39A12
SLC41A3
SLC45A2
SLC49A3
SLC51A
SLC6A12
SLC6A13
SLC6A15
SLC7A2
SLC8A1
SLC9A9
SLIT1
SLIT3
SMAP2
SMIM24
SMIM36
SMIM42
SMIM44
SMIM46
SMYD2
SMYD3
SND1
SOBP
SOCS5
SORBS2
SORCS2
SORL1
SORT1
SOX1
SOX4
SOX5
SP1
SP2
SPACA1
SPACA7
SPAG16
SPATA6
SPEF2
SPIN1
SPOCK1
SPOCK2
SPP1
SPRING1
SPTA1
SPTBN4
SRCIN1
SRGAP2
SRPK2
SRPRA
ST13
ST14
ST18
ST3GAL3
ST6GALNAC4
ST6GALNAC6
ST8SIA1
STAC2
STAMBPL1
STARD3
STAT1
STAT4
STK17A
STK32B
STKLD1
STX1A
STXBP1
STXBP4
STXBP5
SUB1
SUCLA2
SUCNR1
SUGCT
SUGP1
SULF2
SWT1
SYDE2
SYNE1
SYNJ2BP
SYNM
SYT7
TACR3
TAF5
TAFA4
TASP1
TATDN2
TBC1D16
TBCK
TBL2
TCAF1
TCP11
TEAD1
TECTA
TENM3
TENM4
TEX15
TFAP2E
TFDP2
TJAP1
TKDP2
TLE3
TLN2
TM4SF20
TM9SF2
TMCC1
TMCO1
TMEM108
TMEM11
TMEM116
TMEM176A
TMEM176B
TMEM178B
TMEM185B
TMEM214
TMEM64
TMEM65
TMEM74
TMOD3
TNFAIP8
TNFRSF8
TNKS
TNN
TNNI3K
TNR
TOGARAM2
TOM1L1
TOP1
TOPBP1
TP63
TP73
TPCN1
TPM1
TPRG1
TRA2B
TRABD2B
TRAPPC3L
TRDN
TRHDE
TRIM58
TRIM7
TRIP10
TRMT1L
TRNAA-CGC
TRNAC-ACA
TRNAC-GCA
TRNAE-UUC
TRNAF-GAA
TRNAG-CCC
TRNAG-GCC
TRNAG-UCC
TRNAH-GUG
TRNAK-CUU
TRNAK-UUU
TRNAP-AGG
TRNAR-UCU
TRNAS-AGA
TRNAS-GCU
TRNAS-GGA
TRNAT-UGU
TRNAW-CCA
TRNAY-AUA
TRPC6
TRPM1
TRPM3
TRRAP
TSGA13
TSHZ1
TSHZ2
TSR3
TSSK3
TTC22
TTC23
TTC23L
TTC27
TTC28
TTLL7
TTN
TTYH2
TUBA1B
TUBGCP5
TUBGCP6
TXNL4A
TXNRD1
TXNRD3
TYW1
U2SURP
UBA6
UBASH3B
UBE2E1
UBE2E2
UBE2U
UBE3D
UBL3
UBR4
UBTD2
UBXN7
UCHL1
UCK2
UNC13B
UNC13C
UNC5A
UNC80
UOX
UPK1A
USH2A
USP25
USP37
USP40
USP46
USP6NL
UTF1
UTP25
UTRN
UTS2B
VAV2
VDAC1
VEZT
VGLL3
VIPAS39
VPS13B
VPS41
VWC2
WAC
WBP1L
WDFY2
WDR31
WDR35
WDR43
WDR59
WDR70
WDR72
WDR86
WNK2
WNT5B
WSCD2
WWOX
WWTR1
XDH
XIRP2
XKR6
XPNPEP3
XPO4
XPO5
XPR1
YIPF1
YIPF3
YIPF7
ZBTB16
ZBTB2
ZBTB24
ZBTB7C
ZBTB8A
ZBTB8B
ZC3H11A
ZDHHC21
ZDHHC7
ZFR2
ZMYM4
ZNF131
ZNF205
ZNF212
ZNF266
ZNF345
ZNF496
ZNF500
ZNF507
ZNF527
ZNF536
ZNF596
ZNF667
ZNF783
ZNRF3
ZP4
ZRANB1
ZRANB3
ZSCAN10
ZXDC

## Sheet: S8
Compare	fst	piratio	xpclr	xpehh	sum
CCDC6	1	0	1	1	3
LCORL	1	1	1	0	3
CACNA1C	1	1	1	0	3
CTNNA3	1	1	1	1	4
NR3C1	1	1	1	0	3
PCDH7	1	1	0	1	3
TRAM1	1	1	1	1	4
TRPS1	1	1	0	1	3
ASCC3	1	1	0	1	3
KLHL2	1	0	1	1	3
PLCB1	1	1	0	1	3
TBC1D1	1	1	1	0	3
ABCC2	1	0	1	1	3
CDH2	1	1	0	1	3
SORCS1	1	1	1	0	3
CADM2	1	0	1	1	3
DGKB	1	1	0	1	3
AKAP6	1	0	1	1	3
NCOA2	1	1	1	0	3
ARHGEF10L	1	0	1	1	3
EDIL3	1	1	0	1	3
ENPP1	1	1	1	0	3
EXT1	1	0	1	1	3
FGFR2	1	1	1	0	3
LRRC7	1	1	0	1	3
NAALADL2	1	1	0	1	3
SCAPER	1	1	1	0	3
TNR	1	1	0	1	3
CXADR	1	1	1	1	4
ADK	1	1	1	0	3
LOC104973714	1	1	1	1	4
LOC112449250	1	1	1	1	4
LOC132345457	1	1	1	1	4
LOC785503	1	1	1	1	4
AP3M1	1	1	1	0	3
ATE1	1	1	1	0	3
BRINP1	0	1	1	1	3
CCDC149	1	1	0	1	3
CCSER1	1	0	1	1	3
CFAP61	1	0	1	1	3
DCP1B	1	1	1	0	3
ENTPD6	1	0	1	1	3
ETAA1	1	0	1	1	3
EYA1	1	1	1	0	3
FREM2	1	0	1	1	3
FSTL5	1	1	1	0	3
GFM1	1	1	1	0	3
GRM1	1	1	1	0	3
GYPC	1	1	0	1	3
HNF4G	1	0	1	1	3
KCTD16	1	0	1	1	3
LACTB2	1	1	1	0	3
LOC101902504	1	0	1	1	3
LOC104973807	1	0	1	1	3
LOC112442359	1	1	0	1	3
LOC112442360	1	1	0	1	3
LOC112444193	1	0	1	1	3
LOC112444793	1	0	1	1	3
LOC112446092	1	1	1	0	3
LOC112446987	1	1	0	1	3
LOC112447213	1	0	1	1	3
LOC112447611	1	0	1	1	3
LOC112448029	1	1	0	1	3
LOC112448281	1	1	0	1	3
LOC112448283	1	0	1	1	3
LOC112449626	1	1	1	0	3
LOC112449645	1	1	0	1	3
LOC132342202	1	1	0	1	3
LOC132344165	1	1	1	0	3
LOC132345490	1	1	0	1	3
LOC132345795	1	1	1	0	3
LOC132345837	1	1	0	1	3
LOC132346517	1	0	1	1	3
LOC132346522	1	0	1	1	3
LOC132346596	1	0	1	1	3
LOC132346856	1	0	1	1	3
LOC512869	1	1	0	1	3
LOC516442	1	1	0	1	3
LOC785803	1	0	1	1	3
LRRTM4	1	0	1	1	3
MEIS1	1	0	1	1	3
MIR2285K-4	1	1	1	0	3
MLF1	1	1	1	0	3
PHACTR3	1	1	0	1	3
PPP1R3B	1	0	1	1	3
PRDM14	1	1	1	0	3
RAB31	1	0	1	1	3
RALGAPA2	1	0	1	1	3
RAPGEF2	1	1	1	0	3
RSRC1	1	1	1	0	3
SAMD12	1	0	1	1	3
SDC4	1	0	1	1	3
SMURF2	1	1	1	0	3
TASP1	1	1	0	1	3
TBC1D16	1	1	1	0	3
TBC1D32	1	1	0	1	3
TBL1XR1	1	0	1	1	3
TRNAC-ACA_1	1	1	0	1	3
TRNAC-ACA_74	1	1	0	1	3
TRNAC-GCA_1	1	0	1	1	3
TRNAC-GCA_115	1	0	1	1	3
TRNAC-GCA_75	1	1	0	1	3
TRNAD-AUC	1	1	0	1	3
TRNAL-GAG	1	1	0	1	3
TRNAW-CCA_23	1	1	1	0	3
TRNAW-CCA_80	1	1	0	1	3
VCL	1	1	1	0	3
WDTC1	1	0	1	1	3
XKR9	1	1	1	0	3
AARD	1	1	0	0	2
ABHD12	1	0	1	0	2
ABLIM1	1	0	0	1	2
ACSF3	1	0	1	0	2
ACTG1	0	0	1	1	2
ACTR10	1	0	1	0	2
ACVR1	1	1	0	0	2
ACVR1C	1	1	0	0	2
ADAMTS19	0	1	0	1	2
ADCK2	1	0	1	0	2
ADCK5	1	1	0	0	2
ADGRL4	1	0	0	1	2
ADGRV1	0	0	1	1	2
ADISSP	1	0	1	0	2
ADRA1A	0	1	0	1	2
AGK	1	0	1	0	2
AHCYL2	1	1	0	0	2
AHDC1	1	0	1	0	2
AK9	1	0	0	1	2
ALCAM	1	0	0	1	2
ANAPC13	1	0	1	0	2
ANK3	0	0	1	1	2
ANKRD16	1	0	1	0	2
ANKS1A	0	0	1	1	2
AP3B1	0	1	0	1	2
ARHGEF37	1	0	0	1	2
ARID4A	1	0	1	0	2
ARL15	1	1	0	0	2
ARMH4	1	0	1	0	2
ARMT1	1	1	0	0	2
ARSI	1	0	1	0	2
ASB15	1	1	0	0	2
ASB3	1	1	0	0	2
ATE1OS	0	1	1	0	2
ATRN	1	0	0	1	2
ATRNL1	1	1	0	0	2
ATXN7L3B	0	1	0	1	2
BACH1	0	1	0	1	2
BARHL2	0	0	1	1	2
BBS9	0	0	1	1	2
BEND5	0	1	0	1	2
BLM	0	0	1	1	2
BNIP1	1	0	1	0	2
BOP1	1	1	0	0	2
BPNT2	0	1	0	1	2
C14H8orf34	1	0	0	1	2
C16H1orf174	1	0	0	1	2
C18H16orf78	1	0	1	0	2
C25H16orf54	1	0	1	0	2
CA8	1	1	0	0	2
CABYR	1	1	0	0	2
CACNA1B	1	0	0	1	2
CACNA2D1	0	1	0	1	2
CADPS2	0	1	0	1	2
CALCA	0	1	0	1	2
CALCR	1	0	0	1	2
CAMK1D	1	0	0	1	2
CAMK2A	1	0	1	0	2
CAMK4	1	1	0	0	2
CARD14	1	1	0	0	2
CASZ1	1	1	0	0	2
CBFA2T3	1	0	1	0	2
CBLN1	1	0	0	1	2
CCDC170	1	1	0	0	2
CCDC192	1	0	0	1	2
CCDC40	1	1	0	0	2
CCDC9B	1	0	1	0	2
CCN2	1	1	0	0	2
CD164L2	1	0	1	0	2
CD84	1	1	0	0	2
CD93	1	0	1	0	2
CDC25B	1	0	1	0	2
CDH15	1	0	1	0	2
CDKAL1	1	1	0	0	2
CDKN3	1	1	0	0	2
CEMIP2	0	1	0	1	2
CENPB	1	0	1	0	2
CENPS	1	1	0	0	2
CEP63	1	0	1	0	2
CEP95	1	0	1	0	2
CHRNA7	1	0	0	1	2
CHSY3	1	1	0	0	2
CITED4	1	0	1	0	2
CLIP2	1	0	1	0	2
CLSTN1	1	1	0	0	2
CLYBL	0	0	1	1	2
CNTNAP2	0	1	0	1	2
COL19A1	0	1	0	1	2
CORT	1	1	0	0	2
CPE	1	1	0	0	2
CPNE8	0	0	1	1	2
CPSF1	1	1	0	0	2
CREB5	1	0	0	1	2
CREBRF	1	0	1	0	2
CSMD1	0	1	0	1	2
CSMD2	0	1	0	1	2
CSMD3	1	0	0	1	2
CSNK1A1	1	0	0	1	2
CSNK1G1	1	1	0	0	2
CST3	1	0	1	0	2
CTNNA1	1	0	1	0	2
CTNNA2	1	0	0	1	2
CTNNBIP1	1	1	0	0	2
CTNND2	1	0	0	1	2
CTTNBP2	1	0	0	1	2
DACT1	1	0	1	0	2
DAPL1	1	1	0	0	2
DDX52	1	1	0	0	2
DENND11	1	0	1	0	2
DENND2A	1	0	0	1	2
DEPDC1	1	1	0	0	2
DFFA	1	1	0	0	2
DGAT1	1	1	0	0	2
DGKD	1	1	0	0	2
DHRS7B	1	1	0	0	2
DIP2B	1	0	0	1	2
DIRAS3	1	1	0	0	2
DISP2	1	0	1	0	2
DLC1	0	1	0	1	2
DLGAP1	0	1	0	1	2
DLX5	1	1	0	0	2
DMRT2	1	0	0	1	2
DNAJC1	1	0	0	1	2
DNMBP	1	0	1	0	2
DPP10	1	0	0	1	2
DPP4	1	1	0	0	2
DUSP5	1	0	0	1	2
DYRK2	0	0	1	1	2
EDNRB	1	0	1	0	2
EIF3H	1	1	0	0	2
EIF4A3	1	1	0	0	2
EIF4E1B	1	0	1	0	2
EIF4G3	1	1	0	0	2
ENDOV	1	1	0	0	2
ENOX1	0	1	0	1	2
EPHB1	1	0	1	0	2
ERBB4	0	1	0	1	2
ERICH1	1	1	0	0	2
ETFA	1	1	0	0	2
EVI5	0	0	1	1	2
EXOC6	0	0	1	1	2
FAAP20	0	0	1	1	2
FAM169B	1	0	0	1	2
FAM217B	1	1	0	0	2
FBXL6	1	1	0	0	2
FBXL7	0	0	1	1	2
FBXO15	1	0	0	1	2
FBXO22	1	0	1	0	2
FCHO2	1	0	0	1	2
FCN3	1	0	1	0	2
FGR	1	0	1	0	2
FHDC1	1	0	0	1	2
FKBP5	1	0	1	0	2
FOXA2	1	0	1	0	2
FOXP4	1	0	1	0	2
FUT8	1	1	0	0	2
GAA	1	1	0	0	2
GABRA5	1	1	0	0	2
GABRB3	1	1	0	0	2
GABRG3	1	1	0	0	2
GALNT16	0	0	1	1	2
GALNT18	1	0	0	1	2
GATD3	0	0	1	1	2
GBE1	0	1	0	1	2
GCG	1	1	0	0	2
GDF6	0	1	0	1	2
GDPD4	1	1	0	0	2
GIMD1	1	1	0	0	2
GPR139	0	1	0	1	2
GRID1	0	1	0	1	2
GRID2	1	0	0	1	2
GRIK1	1	1	0	0	2
GRIK2	1	1	0	0	2
GRM4	0	0	1	1	2
GSDMC	1	1	0	0	2
HAPLN1	1	1	0	0	2
HDAC9	0	0	1	1	2
HINT1	1	1	0	0	2
HIVEP3	1	0	1	0	2
HMGA2	1	0	0	1	2
HNF1B	1	1	0	0	2
HSF1	1	1	0	0	2
HSF2	0	1	0	1	2
HSPA12B	1	0	1	0	2
ICE1	0	1	0	1	2
IFNG	0	0	1	1	2
IGSF21	0	1	0	1	2
INAFM2	1	0	1	0	2
IQCJ	1	1	0	0	2
IQUB	1	1	0	0	2
ISL2	1	1	0	0	2
IZUMO3	1	1	0	0	2
JAML	1	0	1	0	2
KAT6B	1	1	0	0	2
KCNJ12	1	1	0	0	2
KCNJ3	1	1	0	0	2
KCNJ6	1	0	0	1	2
KCNK1	0	1	0	1	2
KCNQ4	1	0	1	0	2
KHDRBS2	0	1	0	1	2
KIF1B	1	1	0	0	2
KIF20B	1	0	0	1	2
KIF22	1	0	1	0	2
KLHL1	0	1	0	1	2
KPNA2	1	1	0	0	2
KRTAP1-1	1	0	1	0	2
KRTAP3-1	1	0	1	0	2
L3MBTL3	1	0	0	1	2
LGI2	1	1	0	0	2
LIPH	0	0	1	1	2
LMOD2	1	1	0	0	2
LOC100139363	1	1	0	0	2
LOC100139826	1	0	1	0	2
LOC100295015	1	0	1	0	2
LOC100297236	1	1	0	0	2
LOC100335729	0	1	0	1	2
LOC100847841	0	1	0	1	2
LOC101901911	1	1	0	0	2
LOC101902130	1	0	0	1	2
LOC101903639	1	0	0	1	2
LOC101904776	0	1	0	1	2
LOC101904948	1	1	0	0	2
LOC101905556	0	1	0	1	2
LOC101906569	0	1	0	1	2
LOC101906734	1	1	0	0	2
LOC101907000	1	1	0	0	2
LOC101908548	0	1	0	1	2
LOC104969589	1	0	0	1	2
LOC104969614	0	1	0	1	2
LOC104969716	1	0	0	1	2
LOC104970902	0	1	0	1	2
LOC104971069	0	0	1	1	2
LOC104971213	1	1	0	0	2
LOC104971841	0	1	0	1	2
LOC104972024	1	1	0	0	2
LOC104972567	1	1	0	0	2
LOC104972971	0	1	0	1	2
LOC104973118	1	0	0	1	2
LOC104973403	1	0	1	0	2
LOC104975774	1	0	0	1	2
LOC104976146	0	1	0	1	2
LOC104976614	1	0	1	0	2
LOC107131341	0	1	0	1	2
LOC107131350	1	1	0	0	2
LOC107131404	1	0	1	0	2
LOC107132175	1	0	1	0	2
LOC107132247	1	0	0	1	2
LOC107132340	1	0	1	0	2
LOC107132523	1	1	0	0	2
LOC107132586	1	0	0	1	2
LOC107132781	0	1	0	1	2
LOC112441478	0	1	0	1	2
LOC112441587	0	1	0	1	2
LOC112441838	1	1	0	0	2
LOC112441999	0	1	0	1	2
LOC112442266	0	0	1	1	2
LOC112442629	0	1	0	1	2
LOC112443057	0	1	0	1	2
LOC112443121	1	0	0	1	2
LOC112443195	1	0	0	1	2
LOC112443229	0	1	0	1	2
LOC112443654	1	0	0	1	2
LOC112443720	1	1	0	0	2
LOC112444229	0	1	0	1	2
LOC112444679	1	1	0	0	2
LOC112445884	1	1	0	0	2
LOC112446063	1	1	0	0	2
LOC112446066	1	1	0	0	2
LOC112446324	1	1	0	0	2
LOC112446494	1	1	0	0	2
LOC112446509	1	1	0	0	2
LOC112446999	1	1	0	0	2
LOC112447065	1	1	0	0	2
LOC112447188	0	1	0	1	2
LOC112447203	1	0	0	1	2
LOC112447742	0	0	1	1	2
LOC112447773	0	1	0	1	2
LOC112447919	1	0	1	0	2
LOC112447955	1	1	0	0	2
LOC112448167	0	1	0	1	2
LOC112448181	1	1	0	0	2
LOC112448287	1	1	0	0	2
LOC112448298	1	1	0	0	2
LOC112448303	1	0	0	1	2
LOC112448367	1	0	0	1	2
LOC112448562	1	0	0	1	2
LOC112448644	1	1	0	0	2
LOC112448801	1	0	0	1	2
LOC112448869	0	1	0	1	2
LOC112448906	0	1	0	1	2
LOC112449068	0	1	0	1	2
LOC112449143	1	0	0	1	2
LOC112449163	0	1	0	1	2
LOC112449640	1	1	0	0	2
LOC112449644	1	1	0	0	2
LOC112449647	1	0	0	1	2
LOC112449654	1	1	0	0	2
LOC132342146	1	0	1	0	2
LOC132342160	1	0	0	1	2
LOC132342212	0	0	1	1	2
LOC132342354	1	0	1	0	2
LOC132342420	1	1	0	0	2
LOC132342473	1	0	0	1	2
LOC132342964	1	1	0	0	2
LOC132343205	1	0	0	1	2
LOC132343207	1	0	1	0	2
LOC132343208	1	0	1	0	2
LOC132343209	1	0	1	0	2
LOC132343292	0	0	1	1	2
LOC132343309	0	1	0	1	2
LOC132343359	1	1	0	0	2
LOC132343575	1	1	0	0	2
LOC132343586	1	0	0	1	2
LOC132343847	1	0	0	1	2
LOC132343893	1	0	0	1	2
LOC132343995	1	1	0	0	2
LOC132344080	0	1	0	1	2
LOC132344233	1	1	0	0	2
LOC132344234	1	1	0	0	2
LOC132344894	1	1	0	0	2
LOC132344999	0	0	1	1	2
LOC132345007	1	1	0	0	2
LOC132345008	1	1	0	0	2
LOC132345068	1	1	0	0	2
LOC132345181	1	1	0	0	2
LOC132345233	0	1	0	1	2
LOC132345349	1	1	0	0	2
LOC132345398	1	0	0	1	2
LOC132345722	0	1	0	1	2
LOC132345758	1	0	0	1	2
LOC132346003	1	1	0	0	2
LOC132346040	1	0	0	1	2
LOC132346042	0	1	0	1	2
LOC132346109	1	1	0	0	2
LOC132346142	0	1	0	1	2
LOC132346159	1	1	0	0	2
LOC132346167	1	0	0	1	2
LOC132346204	0	1	0	1	2
LOC132346382	1	1	0	0	2
LOC132346514	1	1	0	0	2
LOC132346516	1	0	0	1	2
LOC132346594	0	0	1	1	2
LOC132346715	0	1	0	1	2
LOC132346719	0	0	1	1	2
LOC132346724	0	1	0	1	2
LOC132346905	1	0	1	0	2
LOC132346912	1	0	1	0	2
LOC132346914	1	0	1	0	2
LOC132346917	1	0	1	0	2
LOC132346938	1	0	1	0	2
LOC132346939	1	0	1	0	2
LOC281287	1	0	1	0	2
LOC509283	1	1	0	0	2
LOC537919	0	1	0	1	2
LOC538060	0	0	1	1	2
LOC540285	1	0	1	0	2
LOC616200	1	1	0	0	2
LOC618495	1	0	1	0	2
LOC618938	1	0	1	0	2
LOC777598	1	0	1	0	2
LOC782101	1	1	0	0	2
LOC784679	0	1	0	1	2
LOC786829	0	1	0	1	2
LOC787225	1	0	1	0	2
LOC788284	1	0	1	0	2
LOC788501	0	1	0	1	2
LOC789688	1	1	0	0	2
LRATD1	1	1	0	0	2
LRP1B	0	1	0	1	2
LRRC4C	0	1	0	1	2
LSM12	1	0	1	0	2
LUZP2	1	0	0	1	2
LZIC	1	1	0	0	2
MACROD2	1	1	0	0	2
MAGI2	0	0	1	1	2
MALT1	1	0	1	0	2
MAML3	1	0	0	1	2
MAP2K3	1	1	0	0	2
MAP3K6	1	0	1	0	2
MAST4	0	0	1	1	2
MATN4	1	0	1	0	2
MAZ	1	0	1	0	2
MBNL1	0	0	1	1	2
MCU	1	0	0	1	2
MDFI	1	0	1	0	2
MEG8	1	0	0	1	2
MFSD1	1	1	0	0	2
MFSD14B	0	0	1	1	2
MIR1814C	0	0	1	1	2
MIR2285CC	1	0	1	0	2
MIR2285DE	1	0	0	1	2
MIR383	1	1	0	0	2
MMS22L	0	1	0	1	2
MOXD1	1	1	0	0	2
MROH1	1	1	0	0	2
MROH2B	1	0	0	1	2
MTURN	1	0	0	1	2
MUSK	1	1	0	0	2
MVP	1	0	1	0	2
MYCN	1	1	0	0	2
MYO1B	0	1	0	1	2
MYOM2	0	1	0	1	2
N6AMT1	1	1	0	0	2
NAGS	1	0	1	0	2
NATD1	1	1	0	0	2
NAV2	1	0	0	1	2
NCALD	1	0	0	1	2
NCKAP5	0	1	0	1	2
NDUFA5	1	1	0	0	2
NEGR1	1	1	0	0	2
NEUROD6	0	0	1	1	2
NF1	0	0	1	1	2
NFIA	1	1	0	0	2
NLGN1	1	0	0	1	2
NMNAT1	1	1	0	0	2
NPLOC4	0	0	1	1	2
NR4A2	1	1	0	0	2
NRG1	0	1	0	1	2
NRG4	1	0	1	0	2
NRIP1	1	0	1	0	2
NSMCE4A	0	1	1	0	2
NTN1	1	0	0	1	2
NTRK2	0	1	0	1	2
NUBPL	1	1	0	0	2
OACYL	1	0	1	0	2
OAZ2	1	0	0	1	2
OPCML	0	1	0	1	2
OR2T13	0	0	1	1	2
OR4A2C	1	1	0	0	2
OR4C181	1	1	0	0	2
OSBPL1A	1	1	0	0	2
OTOGL	1	0	1	0	2
P2RY1	0	0	1	1	2
PAFAH1B1	0	0	1	1	2
PAGR1	1	0	1	0	2
PALS2	1	0	0	1	2
PANX1	1	1	0	0	2
PARD6G	1	1	0	0	2
PCDH17	0	1	0	1	2
PCDH18	0	1	0	1	2
PCDH9	0	1	0	1	2
PCDHA13	1	0	0	1	2
PCLAF	1	1	0	0	2
PCSK5	0	1	0	1	2
PDE4D	1	0	0	1	2
PDZRN3	1	0	0	1	2
PEAK1	1	0	0	1	2
PEX14	1	1	0	0	2
PGD	1	1	0	0	2
PHF14	1	1	0	0	2
PHGR1	1	0	1	0	2
PI4K2B	1	1	0	0	2
PIK3CD	1	1	0	0	2
PIK3R5	1	0	1	0	2
PIK3R6	0	0	1	1	2
PLCB2	1	0	1	0	2
PLOD2	1	0	0	1	2
PLPP4	0	1	0	1	2
PPP1R12A	1	0	1	0	2
PPP1R3D	1	1	0	0	2
PPY	1	0	1	0	2
PRRG4	1	0	1	0	2
PRRT2	1	0	1	0	2
PSMA3	1	0	1	0	2
PTPN14	1	1	0	0	2
PTPRD	0	1	0	1	2
PWP2	0	0	1	1	2
PYGB	1	0	1	0	2
PYY	1	0	1	0	2
PYY2	1	0	1	0	2
QPRT	1	0	1	0	2
QSER1	1	0	1	0	2
RAB23	0	0	1	1	2
RBMS3	0	1	0	1	2
RBP7	1	1	0	0	2
RBPJL	1	0	1	0	2
RCN2	1	1	0	0	2
RDH16	1	0	1	0	2
RGS7BP	1	1	0	0	2
RNF150	0	1	0	1	2
RPAP2	0	0	1	1	2
RPE65	1	1	0	0	2
RPS6KC1	0	1	0	1	2
RPTOR	1	1	0	0	2
RSBN1L	1	0	0	1	2
RTN4	1	0	0	1	2
RUNX1	0	0	1	1	2
SBF2	1	0	0	1	2
SCMH1	1	1	0	0	2
SCN2B	1	0	1	0	2
SCN4B	1	0	1	0	2
SCRT1	1	1	0	0	2
SCX	1	1	0	0	2
SDHAF3	1	1	0	0	2
SDR9C7	1	0	1	0	2
SEC11C	1	0	1	0	2
SGSH	1	1	0	0	2
SH3BP5	1	0	0	1	2
SHOX2	1	1	0	0	2
SIGLEC1	1	0	1	0	2
SKI	0	0	1	1	2
SLAMF1	1	1	0	0	2
SLC22A31	1	0	1	0	2
SLC26A11	1	1	0	0	2
SLC34A2	1	1	0	0	2
SLC39A4	1	1	0	0	2
SLC4A10	1	1	0	0	2
SLC4A8	0	0	1	1	2
SLC52A2	1	1	0	0	2
SLC9A1	1	0	1	0	2
SLC9A9	1	0	0	1	2
SLFNL1	1	1	0	0	2
SLPI	1	0	1	0	2
SNX9	0	1	0	1	2
SORCS2	0	1	0	1	2
SORL1	1	1	0	0	2
SOX6	0	0	1	1	2
SPEF1	1	0	1	0	2
SRXN1	1	0	1	0	2
ST7	0	1	1	0	2
STMN4	0	1	0	1	2
STX8	1	0	1	0	2
SYCP2	1	1	0	0	2
SYNDIG1	1	0	1	0	2
SYTL1	1	0	1	0	2
TAC1	1	1	0	0	2
TAFA5	0	1	0	1	2
TANK	1	0	1	0	2
TARP	1	0	0	1	2
TCF15	1	0	1	0	2
TDRD3	0	1	0	1	2
TENM3	0	1	0	1	2
TFEB	1	0	0	1	2
THSD7A	1	1	0	0	2
TLL1	0	1	0	1	2
TMCO5A	1	0	0	1	2
TMEM101	1	0	1	0	2
TMEM11	1	1	0	0	2
TMEM222	1	0	1	0	2
TMEM249	1	1	0	0	2
TMEM260	1	1	0	0	2
TMEM266	1	0	1	0	2
TMPRSS4	1	0	1	0	2
TNFRSF11B	1	0	0	1	2
TNS4	1	0	1	0	2
TONSL	1	1	0	0	2
TOX	1	1	0	0	2
TPD52	1	0	0	1	2
TPK1	0	1	0	1	2
TRAPPC10	0	0	1	1	2
TRIP4	1	1	0	0	2
TRNAA-CGC_8	1	0	0	1	2
TRNAC-ACA_18	0	1	0	1	2
TRNAC-ACA_19	1	1	0	0	2
TRNAC-ACA_216	1	1	0	0	2
TRNAC-ACA_76	0	1	0	1	2
TRNAC-ACA_80	0	1	0	1	2
TRNAC-GCA_124	1	0	0	1	2
TRNAC-GCA_141	1	0	0	1	2
TRNAC-GCA_205	1	1	0	0	2
TRNAC-GCA_215	1	0	0	1	2
TRNAC-GCA_221	1	1	0	0	2
TRNAC-GCA_25	1	1	0	0	2
TRNAC-GCA_72	1	1	0	0	2
TRNAC-GCA_96	0	1	1	0	2
TRNAE-UUC_107	1	1	0	0	2
TRNAG-ACC_2	1	1	0	0	2
TRNAG-CCC_77	1	0	1	0	2
TRNAG-CCC_80	1	0	0	1	2
TRNAG-UCC_68	1	0	0	1	2
TRNAG-UCC_81	0	1	0	1	2
TRNAM-CAU_5	0	1	0	1	2
TRNAQ-CUG_12	0	1	0	1	2
TRNAR-ACG_8	0	1	0	1	2
TRNAS-GGA_102	0	1	0	1	2
TRNAS-GGA_55	0	1	0	1	2
TRNAS-GGA_72	1	0	0	1	2
TRNAS-GGA_8	1	1	0	0	2
TRNAW-CCA_4	1	0	0	1	2
TRNAW-CCA_43	1	0	0	1	2
TRNAY-AUA_17	1	0	0	1	2
TRNAY-GUA_6	1	1	0	0	2
TRPM3	0	1	0	1	2
TSPAN17	1	0	1	0	2
TTC39C	1	1	0	0	2
UBE4B	1	1	0	0	2
UNC5CL	1	0	0	1	2
VEPH1	1	1	0	0	2
VPS13D	1	0	0	1	2
VPS28	1	1	0	0	2
VPS8	0	0	1	1	2
VRK2	1	0	1	0	2
WASL	1	1	0	0	2
WDR36	1	1	0	0	2
WEE2	1	0	1	0	2
WRN	0	1	0	1	2
YEATS4	1	0	1	0	2
YIPF5	1	1	0	0	2
ZC3H12D	0	1	0	1	2
ZCCHC4	1	1	0	0	2
ZDHHC14	1	0	0	1	2
ZG16	1	0	1	0	2
ZMYND11	1	1	0	0	2
ZMYND15	0	0	1	1	2
ZNF232	0	0	1	1	2
ZNF521	1	1	0	0	2
ZNF608	0	1	0	1	2
20ALPHA-HSD	0	0	1	0	1
A4GNT	0	0	0	1	1
AADACL4	1	0	0	0	1
AAMDC	0	1	0	0	1
AARS1	0	0	0	1	1
ABCA12	0	0	0	1	1
ABCA14	0	1	0	0	1
ABCB1	0	0	0	1	1
ABCB4	0	0	0	1	1
ABCB5	0	0	0	1	1
ABCB8	0	0	0	1	1
ABCC12	0	0	0	1	1
ABCC8	0	0	0	1	1
ABCC9	0	0	0	1	1
ABCG2	1	0	0	0	1
ABHD12B	0	1	0	0	1
ABHD5	0	1	0	0	1
ABHD6	0	0	0	1	1
ABI1	0	0	0	1	1
ABI3BP	0	0	0	1	1
ABLIM2	0	0	0	1	1
ABLIM3	0	0	0	1	1
ACAP2	0	0	0	1	1
ACBD5	0	0	0	1	1
ACBD6	0	0	0	1	1
ACO1	0	0	0	1	1
ACOT11	0	1	0	0	1
ACOT12	0	0	0	1	1
ACSBG1	1	0	0	0	1
ACSL3	0	0	0	1	1
ACTE1	0	0	0	1	1
ACTR3B	0	0	0	1	1
ACVR2B	0	1	0	0	1
ACYP2	1	0	0	0	1
ADAM11	0	1	0	0	1
ADAM12	0	0	0	1	1
ADAM19	0	0	0	1	1
ADAM20	0	0	0	1	1
ADAM21	0	0	0	1	1
ADAM22	0	0	0	1	1
ADAM23	0	0	0	1	1
ADAM33	1	0	0	0	1
ADAMTS16	0	1	0	0	1
ADAMTS18	0	0	0	1	1
ADAMTS3	0	0	0	1	1
ADAMTS5	1	0	0	0	1
ADAMTSL1	1	0	0	0	1
ADAP1	0	0	1	0	1
ADARB1	0	0	0	1	1
ADARB2	1	0	0	0	1
ADAT2	0	1	0	0	1
ADCY2	1	0	0	0	1
ADD3	0	0	0	1	1
ADGRB3	0	0	0	1	1
ADGRD1	0	0	0	1	1
ADGRE3	0	0	0	1	1
ADGRL2	0	0	0	1	1
ADGRL3	0	0	0	1	1
ADH1C	0	0	0	1	1
ADH7	0	0	0	1	1
ADIPOR2	0	0	0	1	1
ADM	1	0	0	0	1
ADNP2	0	1	0	0	1
ADRA1B	0	1	0	0	1
ADRA1D	1	0	0	0	1
ADRA2B	0	0	0	1	1
ADRA2C	0	1	0	0	1
ADRB2	1	0	0	0	1
ADSS1	0	0	0	1	1
ADSS2	0	0	0	1	1
AFF1	0	0	0	1	1
AFF3	0	0	0	1	1
AFF4	0	0	0	1	1
AFG1L	0	1	0	0	1
AFTPH	0	0	0	1	1
AGAP3	0	0	0	1	1
AGBL1	0	0	0	1	1
AGGF1	0	0	0	1	1
AGMO	0	1	0	0	1
AGPAT3	0	0	0	1	1
AGTR1	0	0	0	1	1
AHI1	1	0	0	0	1
AHNAK2	0	0	0	1	1
AHR	0	1	0	0	1
AIG1	0	0	0	1	1
AKAIN1	1	0	0	0	1
AKAP12	0	1	0	0	1
AKAP13	0	1	0	0	1
AKAP5	0	0	1	0	1
AKAP7	1	0	0	0	1
AKNA	0	1	0	0	1
AKR1E2	0	0	1	0	1
AKT1	0	0	0	1	1
AKT3	0	0	0	1	1
ALDH1L2	0	0	0	1	1
ALDH2	0	0	0	1	1
ALDH3A1	1	0	0	0	1
ALDOB	0	1	0	0	1
ALG6	0	1	0	0	1
ALG9	0	0	0	1	1
ALKAL2	0	0	0	1	1
ALOX5	0	0	0	1	1
ALPI	1	0	0	0	1
ALPK3	0	0	1	0	1
ALPL	1	0	0	0	1
AMDHD2	0	1	0	0	1
AMN1	0	0	0	1	1
AMOTL2	1	0	0	0	1
AMPD2	0	0	0	1	1
AMZ2	0	0	0	1	1
ANAPC4	1	0	0	0	1
ANGEL2	0	1	0	0	1
ANGPT1	0	0	0	1	1
ANGPT2	1	0	0	0	1
ANGPT4	0	1	0	0	1
ANGPTL5	0	0	0	1	1
ANGPTL7	1	0	0	0	1
ANK1	0	0	0	1	1
ANK2	0	1	0	0	1
ANKAR	1	0	0	0	1
ANKDD1B	0	0	0	1	1
ANKLE2	0	0	0	1	1
ANKMY2	0	1	0	0	1
ANKRD11	1	0	0	0	1
ANKRD12	1	0	0	0	1
ANKRD13C	0	0	0	1	1
ANKRD24	0	1	0	0	1
ANKRD26	0	0	0	1	1
ANKRD28	0	0	0	1	1
ANKRD33B	0	1	0	0	1
ANKRD50	0	0	0	1	1
ANKRD6	0	0	0	1	1
ANKRD60	1	0	0	0	1
ANKRD63	1	0	0	0	1
ANKS1B	0	0	0	1	1
ANKS6	0	0	0	1	1
ANLN	1	0	0	0	1
ANO10	0	1	0	0	1
ANO4	0	0	0	1	1
ANP32A	0	0	0	1	1
ANP32E	0	0	0	1	1
ANTXR1	1	0	0	0	1
ANTXR2	1	0	0	0	1
ANXA1	0	0	0	1	1
ANXA10	0	0	0	1	1
ANXA11	0	0	0	1	1
ANXA9	0	0	0	1	1
AOX4	0	0	0	1	1
AP2B1	0	0	0	1	1
AP5S1	1	0	0	0	1
APBB1	0	1	0	0	1
APBB2	0	0	0	1	1
APCDD1	0	0	0	1	1
APELA	0	0	0	1	1
API5	0	1	0	0	1
APIP	0	0	0	1	1
APLF	0	0	0	1	1
APLP1	0	0	1	0	1
APLP2	0	0	0	1	1
APMAP	1	0	0	0	1
APOBEC2	1	0	0	0	1
APOBEC3H	0	0	0	1	1
APOBR	1	0	0	0	1
AQP11	0	1	0	0	1
AQP4	1	0	0	0	1
AQP5	0	0	0	1	1
ARFGEF1	0	0	0	1	1
ARFIP1	1	0	0	0	1
ARFIP2	1	0	0	0	1
ARG1	1	0	0	0	1
ARHGAP15	0	0	0	1	1
ARHGAP21	0	0	0	1	1
ARHGAP23	0	0	1	0	1
ARHGAP24	0	0	0	1	1
ARHGAP25	0	0	0	1	1
ARHGAP26	0	0	0	1	1
ARHGAP31	1	0	0	0	1
ARHGAP32	1	0	0	0	1
ARHGAP42	0	0	0	1	1
ARHGAP9	0	0	0	1	1
ARHGEF11	0	0	0	1	1
ARHGEF12	0	0	0	1	1
ARHGEF15	1	0	0	0	1
ARHGEF26	0	0	0	1	1
ARHGEF3	0	0	0	1	1
ARHGEF38	0	0	0	1	1
ARID1A	0	0	0	1	1
ARID1B	0	1	0	0	1
ARL16	0	0	1	0	1
ARL3	0	0	0	1	1
ARL4A	0	1	0	0	1
ARL5B	0	0	0	1	1
ARL8B	0	0	1	0	1
ARMH3	0	0	0	1	1
ARPIN	0	0	0	1	1
ARPP21	0	0	0	1	1
ARRB2	0	0	1	0	1
ARSG	0	0	0	1	1
ARSK	0	1	0	0	1
ART3	0	0	0	1	1
AS3MT	0	0	0	1	1
ASAH1	0	1	0	0	1
ASAP1	0	0	0	1	1
ASB16	1	0	0	0	1
ASB2	0	0	0	1	1
ASCL2	0	0	0	1	1
ASH1L	1	0	0	0	1
ASIC2	0	0	0	1	1
ASIC5	1	0	0	0	1
ASL	0	1	0	0	1
ASMT	0	0	0	1	1
ASNSD1	1	0	0	0	1
ASPH	0	0	0	1	1
ASPHD1	0	0	1	0	1
ASPN	0	0	0	1	1
ASPSCR1	0	0	1	0	1
ASTL	0	0	0	1	1
ASTN2	0	1	0	0	1
ASXL2	0	0	0	1	1
ATAD2	0	1	0	0	1
ATF1	0	0	0	1	1
ATG10	0	0	0	1	1
ATG16L1	1	0	0	0	1
ATG4C	0	1	0	0	1
ATG7	0	0	0	1	1
ATL1	0	1	0	0	1
ATOH1	1	0	0	0	1
ATP10A	0	1	0	0	1
ATP10D	0	0	0	1	1
ATP11A	0	0	0	1	1
ATP12A	0	1	0	0	1
ATP1B3	0	0	0	1	1
ATP23	0	0	0	1	1
ATP2A1	0	0	1	0	1
ATP2A3	0	0	0	1	1
ATP2B4	0	1	0	0	1
ATP4A	0	0	1	0	1
ATP5F1B	0	0	1	0	1
ATP5F1E	1	0	0	0	1
ATP5PD	1	0	0	0	1
ATP6AP1L	0	0	0	1	1
ATP6V0C	0	1	0	0	1
ATP6V0E1	1	0	0	0	1
ATP6V1C1	1	0	0	0	1
ATP6V1G1	0	1	0	0	1
ATP6V1H	0	1	0	0	1
ATP7B	0	0	0	1	1
ATP8B1	1	0	0	0	1
ATP8B4	0	0	0	1	1
ATXN10	0	0	0	1	1
ATXN2	0	1	0	0	1
ATXN2L	0	0	1	0	1
ATXN7	0	0	0	1	1
ATXN7L3	1	0	0	0	1
AURKB	1	0	0	0	1
AXDND1	0	0	0	1	1
AZIN1	1	0	0	0	1
AZIN2	0	1	0	0	1
B3GALT1	0	0	0	1	1
B3GLCT	0	0	1	0	1
B3GNT5	0	1	0	0	1
B4GALNT3	1	0	0	0	1
B4GALNT4	0	0	0	1	1
B4GALT1	0	1	0	0	1
B4GALT5	0	0	0	1	1
BAALC	1	0	0	0	1
BABAM2	0	0	0	1	1
BACE2	0	0	0	1	1
BACH2	0	0	0	1	1
BAG2	0	0	1	0	1
BAHCC1	0	0	0	1	1
BAMBI	0	1	0	0	1
BANP	0	0	0	1	1
BARD1	0	0	0	1	1
BAZ2A	0	0	1	0	1
BBS7	0	1	0	0	1
BCAR3	0	0	0	1	1
BCAS3	0	0	0	1	1
BCKDHB	0	1	0	0	1
BCL11A	0	0	0	1	1
BCL11B	0	1	0	0	1
BCL2	0	0	0	1	1
BEST2	0	1	0	0	1
BHLHE23	0	1	0	0	1
BHMT	0	0	0	1	1
BICC1	0	1	0	0	1
BICD1	0	0	0	1	1
BIRC6	0	0	0	1	1
BLOC1S1	1	0	0	0	1
BLOC1S4	0	0	0	1	1
BLVRA	0	1	0	0	1
BMP2	0	0	0	1	1
BMP2K	0	0	0	1	1
BMP5	0	0	0	1	1
BMP6	0	0	0	1	1
BMP7	0	0	0	1	1
BMP8A	0	0	0	1	1
BMPER	0	0	0	1	1
BMPR1B	0	0	0	1	1
BMPR2	0	1	0	0	1
BNIP3	0	1	0	0	1
BoLA	0	0	0	1	1
BOLA	0	0	0	1	1
BOLA-DRB3	0	0	0	1	1
BOLA-NC1	0	0	0	1	1
BORCS6	1	0	0	0	1
BRAF	0	0	1	0	1
BRD3OS	1	0	0	0	1
BRD4	0	0	0	1	1
BRDT	0	0	0	1	1
BRINP3	0	0	0	1	1
BRSK2	0	0	0	1	1
BSP1	0	0	0	1	1
BTBD11	0	0	0	1	1
BTBD2	1	0	0	0	1
BTBD3	0	0	0	1	1
BTBD7	0	0	0	1	1
BTBD8	0	0	0	1	1
BZW2	0	1	0	0	1
C10H14orf39	0	1	0	0	1
C11H2orf73	1	0	0	0	1
C11H2orf74	0	0	0	1	1
C13H20orf85	1	0	0	0	1
C14H8orf76	0	1	0	0	1
C14H8orf90	0	0	0	1	1
C15H11orf58	0	0	0	1	1
C15H11orf87	0	0	0	1	1
C16H1orf53	0	0	0	1	1
C16H1orf74	1	0	0	0	1
C17H22orf31	0	0	0	1	1
C17H4orf45	0	1	0	0	1
C18H16orf95	0	0	0	1	1
C18H19orf33	1	0	0	0	1
C18H19orf81	1	0	0	0	1
C1H21orf58	0	0	0	1	1
C1H3orf70	0	0	0	1	1
C1QA	0	1	0	0	1
C1QB	0	1	0	0	1
C1QC	0	1	0	0	1
C1QTNF9	0	1	0	0	1
C21orf140	1	0	0	0	1
C23H6orf15	0	0	0	1	1
C24H18orf32	0	1	0	0	1
C25H7orf50	0	0	1	0	1
C27H8orf48	0	1	0	0	1
C28H10orf71	0	0	0	1	1
C29H11orf54	0	0	0	1	1
C2CD2L	0	0	1	0	1
C2CD5	0	1	0	0	1
C2CD6	0	1	0	0	1
C2H2orf69	0	1	0	0	1
C2H2orf76	0	1	0	0	1
C2H2orf88	1	0	0	0	1
C3AR1	0	0	0	1	1
C3H1orf146	0	0	0	1	1
C3H1orf68	0	0	0	1	1
C3H1orf87	0	1	0	0	1
C4BPB	0	0	0	1	1
C5	0	0	0	1	1
C5AR1	1	0	0	0	1
C5AR2	1	0	0	0	1
C5H12orf4	1	0	0	0	1
C6	0	0	0	1	1
C6H4orf19	0	1	0	0	1
C6H4orf3	0	0	0	1	1
C6H4orf50	0	0	0	1	1
C8H9orf40	0	1	0	0	1
C8H9orf57	0	1	0	0	1
C8H9orf85	0	1	0	0	1
C9H6orf163	0	1	0	0	1
CA5A	0	0	0	1	1
CAAP1	0	1	0	0	1
CAB39	0	1	0	0	1
CAB39L	0	0	0	1	1
CABLES1	0	1	0	0	1
CACHD1	1	0	0	0	1
CACNA1A	0	0	0	1	1
CACNA2D3	0	0	0	1	1
CACNG3	0	0	0	1	1
CADM1	0	1	0	0	1
CADPS	1	0	0	0	1
CALCOCO2	0	0	0	1	1
CALHM4	0	1	0	0	1
CALN1	0	0	0	1	1
CAMTA1	0	0	0	1	1
CAPN1	0	0	0	1	1
CAPN7	1	0	0	0	1
CAPNS2	0	0	0	1	1
CAPZA2	0	1	0	0	1
CARF	0	1	0	0	1
CARNMT1	0	1	0	0	1
CASP4	0	0	0	1	1
CASTOR1	0	0	0	1	1
CATIP	0	1	0	0	1
CATSPERE	0	0	0	1	1
CATSPERG	1	0	0	0	1
CBFA2T2	0	1	0	0	1
CBLB	0	0	0	1	1
CBLN2	0	1	0	0	1
CBLN4	0	0	0	1	1
CBS	1	0	0	0	1
CBX2	1	0	0	0	1
CBX4	1	0	0	0	1
CBX6	1	0	0	0	1
CBX8	1	0	0	0	1
CCDC126	0	0	0	1	1
CCDC137	0	0	1	0	1
CCDC138	0	0	0	1	1
CCDC148	0	1	0	0	1
CCDC171	0	1	0	0	1
CCDC18	0	0	0	1	1
CCDC39	0	1	0	0	1
CCDC42	0	0	0	1	1
CCDC43	0	1	0	0	1
CCDC51	0	0	0	1	1
CCDC57	1	0	0	0	1
CCDC59	0	0	0	1	1
CCDC68	0	0	0	1	1
CCDC69	1	0	0	0	1
CCDC73	0	0	0	1	1
CCDC74B	0	0	0	1	1
CCDC77	1	0	0	0	1
CCDC85A	0	0	0	1	1
CCDC88A	1	0	0	0	1
CCDC91	0	0	0	1	1
CCDC92B	0	0	1	0	1
CCER1	0	0	0	1	1
CCKAR	1	0	0	0	1
CCL1	0	0	0	1	1
CCL20	0	0	0	1	1
CCNC	0	1	0	0	1
CCNDBP1	1	0	0	0	1
CCNF	0	0	0	1	1
CCNYL1	0	0	0	1	1
CCR1	0	0	0	1	1
CCR7	0	0	1	0	1
CCR9	0	0	0	1	1
CCRL2	0	0	0	1	1
CCSAP	0	0	0	1	1
CCSER2	0	1	0	0	1
CCT8	0	1	0	0	1
CD163L1	0	0	0	1	1
CD164	1	0	0	0	1
CD19	0	0	1	0	1
CD1B5	0	0	0	1	1
CD244	0	0	0	1	1
CD27	0	1	0	0	1
CD274	0	1	0	0	1
CD28	0	0	0	1	1
CD47	0	0	0	1	1
CD5	0	0	0	1	1
CD63	1	0	0	0	1
CD74	0	1	0	0	1
CD86	0	1	0	0	1
CD8A	0	0	0	1	1
CD8B	0	0	0	1	1
CD96	0	0	0	1	1
CDC14B	0	0	0	1	1
CDC25C	1	0	0	0	1
CDC42BPA	0	0	0	1	1
CDC42BPB	0	0	0	1	1
CDC42SE2	0	0	0	1	1
CDCA4	0	0	0	1	1
CDCA7	0	0	0	1	1
CDCA7L	0	0	1	0	1
CDH10	0	1	0	0	1
CDH12	0	0	0	1	1
CDH13	0	0	0	1	1
CDH18	0	0	0	1	1
CDH19	0	0	0	1	1
CDH23	0	0	0	1	1
CDH4	0	0	0	1	1
CDH9	0	0	0	1	1
CDIPT	0	0	1	0	1
CDK14	0	0	0	1	1
CDK15	0	0	0	1	1
CDK8	0	0	0	1	1
CDKL2	0	0	0	1	1
CDON	0	0	0	1	1
CDR2L	1	0	0	0	1
CDX1	1	0	0	0	1
CDYL	0	0	0	1	1
CELA2A	0	0	0	1	1
CELF2	0	0	0	1	1
CELF4	0	0	0	1	1
CELSR1	0	0	0	1	1
CENPA	0	0	0	1	1
CENPBD1	0	0	1	0	1
CENPC	0	0	0	1	1
CENPE	0	0	0	1	1
CENPF	0	1	0	0	1
CENPJ	0	1	0	0	1
CENPL	0	0	0	1	1
CENPP	0	0	0	1	1
CENPU	0	0	0	1	1
CENPX	0	0	1	0	1
CEP120	0	0	0	1	1
CEP135	1	0	0	0	1
CEP152	0	1	0	0	1
CEP170B	0	0	0	1	1
CEP20	0	0	0	1	1
CEP350	0	0	0	1	1
CEP57L1	1	0	0	0	1
CEP72	1	0	0	0	1
CEP78	0	1	0	0	1
CEP83	0	0	0	1	1
CERS2	0	0	0	1	1
CERS6	0	0	0	1	1
CERT1	0	0	0	1	1
CETN1	0	1	0	0	1
CETN3	1	0	0	0	1
CFAP20DC	0	0	0	1	1
CFAP299	0	0	0	1	1
CFAP43	0	0	0	1	1
CFAP46	0	0	0	1	1
CFAP58	0	0	0	1	1
CFAP97D1	1	0	0	0	1
CFH	0	0	0	1	1
CFHR5	0	0	0	1	1
CGN1	0	0	0	1	1
CHADL	0	0	0	1	1
CHCHD5	0	0	0	1	1
CHD1	0	1	0	0	1
CHD6	0	1	0	0	1
CHD8	0	0	0	1	1
CHEK1	0	0	0	1	1
CHID1	0	0	0	1	1
CHL1	0	0	0	1	1
CHN1	0	0	0	1	1
CHN2	0	1	0	0	1
CHRM1	0	0	0	1	1
CHRM3	0	0	0	1	1
CHRNA3	1	0	0	0	1
CHRNA5	1	0	0	0	1
CHRNB1	0	0	1	0	1
CHRNB4	1	0	0	0	1
CHST1	0	0	0	1	1
CHST11	0	0	0	1	1
CHST9	1	0	0	0	1
CHUK	0	0	0	1	1
CIART	0	0	0	1	1
CIB2	1	0	0	0	1
CIDEA	0	0	0	1	1
CIDEC	0	0	0	1	1
CIST1	0	0	0	1	1
CKM	1	0	0	0	1
CL46	0	0	0	1	1
CLASP1	0	1	0	0	1
CLASP2	0	0	0	1	1
CLBA1	0	0	0	1	1
CLCA3	0	0	1	0	1
CLCA4	0	0	0	1	1
CLDN12	0	0	0	1	1
CLDN16	0	0	0	1	1
CLDN23	0	0	0	1	1
CLDN8	0	0	0	1	1
CLEC19A	0	0	0	1	1
CLHC1	1	0	0	0	1
CLIC5	0	0	0	1	1
CLIC6	0	0	0	1	1
CLMP	0	0	0	1	1
CLN3	1	0	0	0	1
CLN5	0	1	0	0	1
CLNK	0	0	0	1	1
CLNS1A	0	1	0	0	1
CLPB	0	0	0	1	1
CLSTN2	0	0	0	1	1
CLUH	0	0	1	0	1
CMAS	0	0	0	1	1
CMIP	0	0	0	1	1
CNBD1	0	0	0	1	1
CNGA3	0	0	0	1	1
CNGB1	0	0	0	1	1
CNGB3	0	0	0	1	1
CNKSR3	0	1	0	0	1
CNMD	0	0	0	1	1
CNOT4	0	0	0	1	1
CNOT6L	0	0	0	1	1
CNR1	0	0	0	1	1
CNTLN	0	0	0	1	1
CNTN1	0	0	0	1	1
CNTN4	0	0	0	1	1
CNTN5	0	0	0	1	1
CNTN6	0	0	0	1	1
CNTNAP4	0	0	0	1	1
CNTNAP5	0	0	0	1	1
CNTRL	0	0	0	1	1
COA1	0	1	0	0	1
COBL	0	0	0	1	1
COG3	0	1	0	0	1
COG5	0	1	0	0	1
COL10A1	0	1	0	0	1
COL11A1	0	0	0	1	1
COL12A1	0	0	0	1	1
COL13A1	0	0	0	1	1
COL16A1	0	1	0	0	1
COL17A1	0	0	0	1	1
COL21A1	0	0	0	1	1
COL23A1	0	0	0	1	1
COL24A1	0	0	0	1	1
COL25A1	0	0	0	1	1
COL27A1	0	1	0	0	1
COL28A1	0	0	0	1	1
COL4A3	0	0	0	1	1
COL4A4	0	0	0	1	1
COL6A1	0	0	0	1	1
COL6A2	0	0	0	1	1
COL6A3	0	0	0	1	1
COL6A5	0	0	0	1	1
COL6A6	0	0	0	1	1
COL8A1	0	1	0	0	1
COLEC10	1	0	0	0	1
COLEC12	0	1	0	0	1
COLGALT2	0	0	0	1	1
COMMD10	0	0	0	1	1
COMMD8	0	0	0	1	1
COMMD9	0	0	0	1	1
COPRS	1	0	0	0	1
CORO2B	0	0	0	1	1
COX16	0	0	0	1	1
COX19	0	0	1	0	1
COX4I1	0	0	0	1	1
COX7B2	1	0	0	0	1
COX7C	0	0	0	1	1
CPA6	0	0	0	1	1
CPB1	0	0	0	1	1
CPEB2	0	1	0	0	1
CPEB3	0	0	0	1	1
CPED1	0	0	0	1	1
CPHL1	0	0	0	1	1
CPNE1	1	0	0	0	1
CPO	0	0	0	1	1
CPPED1	0	0	0	1	1
CPQ	0	0	0	1	1
CPS1	0	1	0	0	1
CPSF3	0	0	0	1	1
CPSF6	1	0	0	0	1
CRABP1	0	0	0	1	1
CRACDL	0	0	0	1	1
CRADD	0	0	1	0	1
CRB2	0	0	1	0	1
CREB1	0	0	0	1	1
CREB3L3	0	1	0	0	1
CREBBP	0	0	0	1	1
CRHBP	0	0	0	1	1
CRISP1	0	0	0	1	1
CRISPLD1	0	0	1	0	1
CRPPA	0	1	0	0	1
CRTAC1	0	0	0	1	1
CRYBA1	0	0	0	1	1
CRYGS	1	0	0	0	1
CRYL1	0	1	0	0	1
CSF1	1	0	0	0	1
CSF3	1	0	0	0	1
CSN3	0	0	0	1	1
CSNK1D	1	0	0	0	1
CSNK1G3	0	0	0	1	1
CSNK2A1	0	0	0	1	1
CSRNP3	0	0	0	1	1
CST11	1	0	0	0	1
CST7	1	0	0	0	1
CSTF3	0	0	0	1	1
CSTL1	1	0	0	0	1
CTBP1	0	1	0	0	1
CTC1	1	0	0	0	1
CTDSP1	0	1	0	0	1
CTSO	0	1	0	0	1
CTSV	0	0	0	1	1
CTSZ	1	0	0	0	1
CUTC	1	0	0	0	1
CWC22	1	0	0	0	1
CWC27	0	1	0	0	1
CXCL10	0	0	0	1	1
CXCL12	0	0	0	1	1
CXCL16	0	0	1	0	1
CXCL2	0	0	0	1	1
CYB5R4	0	0	0	1	1
CYFIP1	0	0	0	1	1
CYLC2	0	0	0	1	1
CYP11B1	0	0	0	1	1
CYP26A1	0	0	0	1	1
CYP2W1	0	0	1	0	1
CYP39A1	0	0	0	1	1
CYP3A76	0	0	0	1	1
CYP46A1	0	0	0	1	1
CYRIA	0	0	0	1	1
CYTH1	1	0	0	0	1
CYTH3	0	0	0	1	1
CYTH4	0	0	0	1	1
CYTIP	0	1	0	0	1
CYTL1	0	0	0	1	1
D2HGDH	0	0	0	1	1
DAB1	0	1	0	0	1
DAO	1	0	0	0	1
DAPK2	0	1	0	0	1
DBF4B	0	1	0	0	1
DBI	0	1	0	0	1
DBNDD1	0	0	1	0	1
DBR1	0	0	0	1	1
DCAF6	0	1	0	0	1
DCC	0	0	0	1	1
DCN	0	0	0	1	1
DCTN4	1	0	0	0	1
DCUN1D4	0	0	0	1	1
DCXR	0	0	1	0	1
DDAH1	0	0	0	1	1
DDC	0	0	0	1	1
DDHD2	0	0	0	1	1
DDIAS	0	1	0	0	1
DDIT3	0	0	0	1	1
DDX11	0	0	0	1	1
DDX28	0	0	0	1	1
DDX4	0	0	0	1	1
DEF8	0	0	1	0	1
DEFB	0	0	0	1	1
DEFB13	0	0	0	1	1
DEFB4A	0	0	0	1	1
DELE1	1	0	0	0	1
DENND1A	0	0	1	0	1
DENND1B	0	0	0	1	1
DENND5A	1	0	0	0	1
DENND5B	0	0	0	1	1
DENND6A	0	0	0	1	1
DEPDC5	0	0	0	1	1
DERL3	0	0	0	1	1
DEXI	0	0	0	1	1
DGKG	1	0	0	0	1
DGKI	0	0	0	1	1
DGKQ	0	1	0	0	1
DHDDS	0	0	0	1	1
DHH	0	0	0	1	1
DHRS7	0	1	0	0	1
DHX34	1	0	0	0	1
DHX35	0	0	0	1	1
DIAPH3	0	0	0	1	1
DICER1	0	0	0	1	1
DIDO1	0	1	0	0	1
DIMT1	0	1	0	0	1
DIO2	0	0	1	0	1
DIP2A	0	0	0	1	1
DIP2C	0	1	0	0	1
DIPK1A	0	0	0	1	1
DIPK2A	0	0	0	1	1
DIRAS2	0	0	0	1	1
DISP1	0	0	0	1	1
DLEU7	0	0	0	1	1
DLG1	0	1	0	0	1
DLG2	0	0	0	1	1
DMBT1	0	0	0	1	1
DMGDH	0	0	0	1	1
DMRT3	1	0	0	0	1
DMTF1	0	0	0	1	1
DMXL2	0	1	0	0	1
DNAAF9	0	0	1	0	1
DNAH11	0	0	0	1	1
DNAH12	0	0	0	1	1
DNAH2	0	0	0	1	1
DNAH5	0	0	0	1	1
DNAH6	0	0	0	1	1
DNAI7	1	0	0	0	1
DNAJB3	1	0	0	0	1
DNAJC10	0	0	0	1	1
DNAJC11	0	0	0	1	1
DNAJC14	1	0	0	0	1
DNAL4	1	0	0	0	1
DNASE1L3	0	0	0	1	1
DNASE2B	0	0	0	1	1
DND1	1	0	0	0	1
DNHD1	1	0	0	0	1
DNM3	0	1	0	0	1
DNMT3A	0	0	1	0	1
DNTT	0	0	0	1	1
DOCK1	0	0	0	1	1
DOCK10	0	0	0	1	1
DOCK4	0	0	0	1	1
DOCK5	0	1	0	0	1
DOK5	0	1	0	0	1
DOK6	0	1	0	0	1
DPAGT1	0	0	1	0	1
DPEP1	0	0	0	1	1
DPEP2	0	0	0	1	1
DPEP2NB	0	0	0	1	1
DPF3	0	0	0	1	1
DPH3	0	0	0	1	1
DPP6	0	0	0	1	1
DPY19L1	0	0	0	1	1
DPYD	0	0	0	1	1
DPYSL3	0	0	0	1	1
DPYSL5	0	0	0	1	1
DRD1	0	1	0	0	1
DRD4	0	0	0	1	1
DRG1	0	0	0	1	1
DRGX	0	0	0	1	1
DSCAM	0	0	0	1	1
DSEL	0	1	0	0	1
DSG1	0	0	0	1	1
DST	0	0	0	1	1
DSTYK	0	0	0	1	1
DTL	0	0	0	1	1
DTNB	0	0	1	0	1
DTWD1	0	0	0	1	1
DTX3L	0	1	0	0	1
DTYMK	0	0	0	1	1
DUS1L	0	0	1	0	1
DUS2	0	0	0	1	1
DUSP10	0	1	0	0	1
DUSP18	0	0	0	1	1
DUSP2	0	0	0	1	1
DUSP3	1	0	0	0	1
DYM	0	1	0	0	1
DYNAP	0	0	0	1	1
DYNC2H1	0	0	0	1	1
DYRK1A	1	0	0	0	1
DYTN	0	0	0	1	1
DZIP1	0	0	0	1	1
E2F8	1	0	0	0	1
EBI3	0	1	0	0	1
ECE2	0	0	0	1	1
ECM2	0	0	0	1	1
ECPAS	0	0	0	1	1
EDAR	0	0	0	1	1
EDEM1	0	0	1	0	1
EDN1	0	0	0	1	1
EDN2	0	0	1	0	1
EDNRA	0	0	0	1	1
EEF1AKMT1	0	1	0	0	1
EFCAB6	0	0	0	1	1
EFEMP1	0	0	1	0	1
EFHB	0	0	0	1	1
EFHD1	1	0	0	0	1
EFNB2	0	0	0	1	1
EGFLAM	0	0	0	1	1
EGFR	0	0	0	1	1
EGLN1	0	0	0	1	1
EGLN3	0	0	0	1	1
EHBP1	0	0	0	1	1
EHF	0	0	0	1	1
EI24	0	0	0	1	1
EID1	0	1	0	0	1
EIF2D	0	0	0	1	1
EIF2S1	0	0	0	1	1
EIF3CL	1	0	0	0	1
EIF3K	1	0	0	0	1
EIF4E	0	0	0	1	1
EIF4H	0	0	0	1	1
ELAPOR2	0	0	0	1	1
ELAVL2	0	0	0	1	1
ELF2	0	1	0	0	1
ELFN1	0	0	0	1	1
ELFN2	0	0	0	1	1
ELL2	0	1	0	0	1
ELMOD1	0	0	0	1	1
ELOC	0	0	0	1	1
EMC1	0	1	0	0	1
EMC9	0	0	0	1	1
EML1	0	0	0	1	1
EML6	1	0	0	0	1
EMSY	0	1	0	0	1
EN1	0	0	0	1	1
ENC1	0	0	0	1	1
ENPP2	0	1	0	0	1
ENPP3	1	0	0	0	1
ENPP7	1	0	0	0	1
ENTPD1	0	0	0	1	1
EPAS1	0	1	0	0	1
EPB41	0	0	0	1	1
EPB41L2	1	0	0	0	1
EPB41L3	0	0	0	1	1
EPB41L5	0	1	0	0	1
EPB42	1	0	0	0	1
EPC1	0	0	0	1	1
EPC2	0	0	0	1	1
EPCAM	0	0	0	1	1
EPHA3	0	1	0	0	1
EPHA5	0	0	0	1	1
EPHA6	0	1	0	0	1
EPHA7	0	0	0	1	1
EPHA8	0	1	0	0	1
EPHB2	0	1	0	0	1
EPM2A	1	0	0	0	1
EPRS1	0	1	0	0	1
ERBIN	0	0	0	1	1
ERC1	0	0	0	1	1
ERC2	0	0	0	1	1
ERCC2	1	0	0	0	1
ERCC6	0	0	0	1	1
ERCC8	0	0	1	0	1
ERG	0	0	0	1	1
ERGIC1	1	0	0	0	1
ERICH6B	0	1	0	0	1
ERMN	0	1	0	0	1
ERO1B	0	0	0	1	1
ESPNL	0	0	0	1	1
ESR2	1	0	0	0	1
ETNK1	0	1	0	0	1
ETNPPL	0	0	0	1	1
ETV6	0	1	0	0	1
EVX2	0	0	0	1	1
EXD2	0	0	1	0	1
EXOC1	1	0	0	0	1
EXOC1L	1	0	0	0	1
EXOC3L2	1	0	0	0	1
EXOC4	0	0	0	1	1
EXOC5	0	0	0	1	1
EXOG	0	1	0	0	1
EXOSC10	1	0	0	0	1
F13B	0	0	0	1	1
F7	0	0	0	1	1
FA2H	0	0	0	1	1
FAAP100	0	0	1	0	1
FABP5	0	0	0	1	1
FABP7	0	1	0	0	1
FAF2	0	0	0	1	1
FAIM2	0	0	0	1	1
FAM110A	0	1	0	0	1
FAM118A	0	0	0	1	1
FAM120A	0	0	0	1	1
FAM135A	0	1	0	0	1
FAM135B	0	0	0	1	1
FAM136A	0	1	0	0	1
FAM151A	0	1	0	0	1
FAM167B	0	0	0	1	1
FAM170A	0	0	0	1	1
FAM171A2	1	0	0	0	1
FAM181A	0	0	0	1	1
FAM184B	1	0	0	0	1
FAM204A	0	0	0	1	1
FAM205A	0	0	0	1	1
FAM20A	0	0	0	1	1
FAM20C	0	1	0	0	1
FAM221A	0	0	0	1	1
FAM234B	1	0	0	0	1
FAM3B	0	0	0	1	1
FAM53C	1	0	0	0	1
FAM76B	0	1	0	0	1
FAM81B	0	1	0	0	1
FAM83A	0	1	0	0	1
FAM98A	0	0	0	1	1
FAM98C	1	0	0	0	1
FAN1	0	1	0	0	1
FANCA	0	0	1	0	1
FAP	1	0	0	0	1
FAR1	0	0	0	1	1
FARP2	0	0	0	1	1
FAS	0	0	0	1	1
FASTKD2	0	0	0	1	1
FAT1	0	1	0	0	1
FAT4	0	0	0	1	1
FBH1	0	0	0	1	1
FBLN1	0	0	0	1	1
FBN1	0	1	0	0	1
FBN2	0	1	0	0	1
FBP1	0	0	0	1	1
FBXL13	0	0	0	1	1
FBXL17	0	0	0	1	1
FBXL21	0	1	0	0	1
FBXL22	0	1	0	0	1
FBXL3	0	1	0	0	1
FBXO11	0	0	0	1	1
FBXO30	1	0	0	0	1
FBXO31	0	0	0	1	1
FBXO38	0	1	0	0	1
FBXW11	0	0	0	1	1
FBXW7	0	0	0	1	1
FECH	1	0	0	0	1
FER	0	0	0	1	1
FER1L4	1	0	0	0	1
FERD3L	0	0	0	1	1
FERMT1	0	0	0	1	1
FGA	0	1	0	0	1
FGB	0	1	0	0	1
FGD2	1	0	0	0	1
FGD3	0	0	0	1	1
FGD4	0	0	0	1	1
FGF11	0	0	1	0	1
FGF12	0	0	0	1	1
FGF6	1	0	0	0	1
FGF8	0	0	0	1	1
FGFR4	0	0	1	0	1
FGFRL1	0	1	0	0	1
FGG	0	1	0	0	1
FGGY	0	0	0	1	1
FGL1	0	1	0	0	1
FHIP2A	1	0	0	0	1
FHIT	0	0	0	1	1
FHOD3	0	0	0	1	1
FIG4	0	1	0	0	1
FIGLA	0	0	0	1	1
FILIP1	0	0	0	1	1
FKBP1A	0	0	0	1	1
FLNB	0	0	0	1	1
FLRT3	0	1	0	0	1
FLT1	1	0	0	0	1
FLT3LG	0	0	0	1	1
FMN1	0	1	0	0	1
FN1	0	0	0	1	1
FNDC3B	0	0	0	1	1
FNIP2	0	1	0	0	1
FOLH1	1	0	0	0	1
FOXD3	0	1	0	0	1
FOXL3	0	1	0	0	1
FOXO3	0	1	0	0	1
FOXP1	0	0	0	1	1
FOXR1	0	0	0	1	1
FPGT	0	1	0	0	1
FRA10AC1	0	0	0	1	1
FRAS1	0	0	0	1	1
FREM3	1	0	0	0	1
FRG1	0	1	0	0	1
FRK	0	1	0	0	1
FRMD4A	0	0	0	1	1
FRMD4B	1	0	0	0	1
FRMPD1	0	0	0	1	1
FSCN2	0	0	1	0	1
FSHB	0	0	0	1	1
FTCDNL1	0	1	0	0	1
FTMT	0	0	0	1	1
FURIN	0	0	0	1	1
FYB1	0	0	0	1	1
FYB2	1	0	0	0	1
FYCO1	0	0	0	1	1
FZD10	1	0	0	0	1
FZD5	0	0	0	1	1
G6PC3	1	0	0	0	1
GAB1	1	0	0	0	1
GABARAPL1	0	1	0	0	1
GABBR2	0	0	0	1	1
GABPB2	0	0	0	1	1
GABRA1	0	1	0	0	1
GABRA6	0	1	0	0	1
GABRB2	0	1	0	0	1
GABRG1	0	0	0	1	1
GABRG2	0	1	0	0	1
GABRR2	0	0	0	1	1
GAK	0	0	0	1	1
GAL3ST2	0	0	0	1	1
GALNT1	0	0	0	1	1
GALNT13	0	0	0	1	1
GALNT14	0	0	0	1	1
GALNT15	0	0	0	1	1
GALNT17	0	0	0	1	1
GALNT2	0	0	0	1	1
GALNT5	0	1	0	0	1
GALNTL6	0	0	0	1	1
GALR1	0	1	0	0	1
GAPDHS	0	0	1	0	1
GARIN2	0	0	0	1	1
GARRE1	0	0	0	1	1
GAS1	0	1	0	0	1
GAS7	0	0	0	1	1
GAS8	0	0	1	0	1
GATA5	0	1	0	0	1
GBA3	0	1	0	0	1
GBF1	0	0	0	1	1
GCA	1	0	0	0	1
GCC2	1	0	0	0	1
GCNT4	0	0	0	1	1
GDAP1	0	0	0	1	1
GDAP2	0	0	0	1	1
GDF11	1	0	0	0	1
GDF5	0	1	0	0	1
GDF9	0	0	0	1	1
GDI2	0	0	1	0	1
GET3	0	1	0	0	1
GFI1	0	0	1	0	1
GFOD1	0	0	0	1	1
GFOD2	0	0	0	1	1
GFRA4	1	0	0	0	1
GFRAL	0	0	0	1	1
GGN	1	0	0	0	1
GHR	0	0	0	1	1
GID8	0	1	0	0	1
GIMAP1	0	0	0	1	1
GINM1	0	1	0	0	1
GJA9	0	1	0	0	1
GJB2	0	1	0	0	1
GJB5	0	0	0	1	1
GJB6	0	1	0	0	1
GJD3	1	0	0	0	1
GLB1L2	0	0	0	1	1
GLIPR1	0	1	0	0	1
GLIS1	1	0	0	0	1
GLIS3	0	0	0	1	1
GLMN	0	0	0	1	1
GLRA3	0	0	0	1	1
GLRX	0	1	0	0	1
GLTP	0	0	0	1	1
GLYCAM1	0	0	0	1	1
GM2A	1	0	0	0	1
GNA13	0	0	0	1	1
GNAI1	0	0	0	1	1
GNAI2	0	0	0	1	1
GNAT3	0	0	0	1	1
GNB4	0	1	0	0	1
GNGT1	0	0	0	1	1
GNL3	0	0	0	1	1
GNPDA1	1	0	0	0	1
GNPDA2	0	0	0	1	1
GNS	0	0	0	1	1
GOSR1	0	0	0	1	1
GP5	0	0	0	1	1
GPAT2	0	0	0	1	1
GPATCH2L	0	0	0	1	1
GPATCH8	1	0	0	0	1
GPBP1	0	0	0	1	1
GPC5	0	0	0	1	1
GPC6	0	0	0	1	1
GPCPD1	0	1	0	0	1
GPER1	0	0	1	0	1
GPHN	0	0	0	1	1
GPNMB	0	0	0	1	1
GPR132	0	0	0	1	1
GPR146	0	0	1	0	1
GPR150	0	1	0	0	1
GPR158	0	0	0	1	1
GPR161	0	1	0	0	1
GPR176	0	0	0	1	1
GPR180	0	0	0	1	1
GPR182	1	0	0	0	1
GPR3	1	0	0	0	1
GPR87	0	0	0	1	1
GPRC5B	0	0	0	1	1
GPRIN1	0	0	0	1	1
GPRIN2	0	0	0	1	1
GPS1	0	0	1	0	1
GPX7	0	1	0	0	1
GRAMD2B	0	0	0	1	1
GRAP2	0	0	0	1	1
GRB10	0	0	0	1	1
GRIA1	0	0	0	1	1
GRIA2	0	1	0	0	1
GRIA4	0	0	0	1	1
GRIK3	0	0	0	1	1
GRIK4	0	0	0	1	1
GRIN2A	0	0	0	1	1
GRIP1	0	0	0	1	1
GRK2	0	0	1	0	1
GRK3	0	0	0	1	1
GRK5	0	1	0	0	1
GRK7	0	0	0	1	1
GRM3	0	0	0	1	1
GRM5	0	0	0	1	1
GRM8	0	1	0	0	1
GRN	1	0	0	0	1
GSDMA	1	0	0	0	1
GSDME	1	0	0	0	1
GSG1	1	0	0	0	1
GSTCD	0	0	0	1	1
GSTT1	0	0	0	1	1
GSX2	0	1	0	0	1
GTDC1	0	1	0	0	1
GTF2H2	0	0	0	1	1
GTF2H5	0	0	0	1	1
GTF2IRD1	0	0	0	1	1
GUCY1A2	0	0	0	1	1
GULP1	1	0	0	0	1
GUSB	0	1	0	0	1
GVQW3	0	1	0	0	1
GXYLT1	0	0	0	1	1
GXYLT2	1	0	0	0	1
GZF1	1	0	0	0	1
H19	0	0	0	1	1
H2AX	0	0	1	0	1
HAAO	0	1	0	0	1
HACE1	0	1	0	0	1
HAO1	0	0	0	1	1
HARS1	1	0	0	0	1
HARS2	1	0	0	0	1
HAVCR1	0	0	0	1	1
HAVCR2	0	0	0	1	1
HBP1	0	1	0	0	1
HCK	0	0	0	1	1
HCN1	0	0	0	1	1
HCRTR1	0	1	0	0	1
HCST	0	0	1	0	1
HDAC5	1	0	0	0	1
HDLBP	0	0	0	1	1
HEATR4	0	0	0	1	1
HEATR5A	1	0	0	0	1
HEBP1	1	0	0	0	1
HECTD1	1	0	0	0	1
HECW1	0	1	0	0	1
HECW2	0	1	0	0	1
HEPACAM2	1	0	0	0	1
HERC1	0	1	0	0	1
HERC3	0	0	0	1	1
HERPUD2	0	0	0	1	1
HES1	0	0	0	1	1
HEY2	0	1	0	0	1
HFM1	0	0	0	1	1
HGF	0	0	0	1	1
HGS	0	0	1	0	1
HHEX	1	0	0	0	1
HHIP	1	0	0	0	1
HHIPL1	0	0	0	1	1
HIBCH	1	0	0	0	1
HID1	1	0	0	0	1
HIF1AN	0	0	0	1	1
HIGD1C	0	0	0	1	1
HIRA	0	0	0	1	1
HIVEP1	0	0	0	1	1
HLCS	1	0	0	0	1
HLX	0	1	0	0	1
HMBS	0	0	1	0	1
HMCN1	0	0	0	1	1
HMG20A	1	0	0	0	1
HMGCLL1	0	0	0	1	1
HMGN2	0	0	0	1	1
HMGN3	1	0	0	0	1
HNMT	0	0	0	1	1
HOMER1	0	0	0	1	1
HOMER3	0	0	0	1	1
HOOK2	0	1	0	0	1
HOPX	0	0	0	1	1
HORMAD2	0	0	0	1	1
HOXA1	0	0	0	1	1
HOXA13	0	0	0	1	1
HOXA9	0	0	0	1	1
HOXB9	0	0	0	1	1
HOXC4	0	0	0	1	1
HOXD1	0	0	0	1	1
HOXD11	0	0	0	1	1
HOXD13	0	0	0	1	1
HP1BP3	1	0	0	0	1
HPS5	0	0	0	1	1
HPS6	0	0	0	1	1
HPX	0	1	0	0	1
HRH1	0	0	0	1	1
HROB	1	0	0	0	1
HS3ST1	0	0	0	1	1
HS3ST3A1	0	0	0	1	1
HS3ST4	0	0	0	1	1
HS3ST5	0	0	0	1	1
HS6ST3	0	0	0	1	1
HSBP1L1	0	1	0	0	1
HSD11B1	1	0	0	0	1
HSD17B12	0	0	0	1	1
HSF2BP	0	0	0	1	1
HSPA2	0	0	1	0	1
HSPA4	0	0	0	1	1
HSPB1	0	0	0	1	1
HSPBAP1	0	1	0	0	1
HSPG2	0	1	0	0	1
HTATIP2	0	1	0	0	1
HTR1A	0	0	1	0	1
HTR1B	0	0	0	1	1
HTR1F	0	1	0	0	1
HTR2B	0	0	0	1	1
HTR4	0	1	0	0	1
HTR7	1	0	0	0	1
HUNK	0	0	0	1	1
HYAL3	0	0	0	1	1
HYCC2	0	1	0	0	1
HYDIN	0	0	0	1	1
HYKK	1	0	0	0	1
HYOU1	0	0	1	0	1
IAPP	0	0	0	1	1
IARS1	0	0	0	1	1
IBTK	0	1	0	0	1
ICOSLG	0	0	0	1	1
IDE	1	0	0	0	1
IDH3A	1	0	0	0	1
IDUA	0	1	0	0	1
IER5L	0	0	0	1	1
IFIH1	0	0	0	1	1
IFITM1	0	0	0	1	1
IFITM10	0	0	0	1	1
IFNAA	0	0	0	1	1
IFNAG	0	0	0	1	1
IFNGR1	0	0	0	1	1
IFRD2	0	0	0	1	1
IFT122	0	0	0	1	1
IFT70A	0	0	0	1	1
IFT74	0	1	0	0	1
IFT88	0	1	0	0	1
IFTAP	0	0	0	1	1
IGF1R	0	0	0	1	1
IGF2BP2	0	0	0	1	1
IGF2R	0	0	0	1	1
IGFBP2	0	0	0	1	1
IGFBP4	1	0	0	0	1
IGHG1	0	0	0	1	1
IGHM	0	0	0	1	1
[truncated: 3,808 more rows]

## Sheet: S9
Compare	fst	piratio	xpclr	xpehh	sum
SATB2	1	0	1	1	3
FER	1	0	1	1	3
TBX15	1	0	1	1	3
PCDH9	1	0	1	1	3
KCNIP4	1	0	1	1	3
MDFIC	1	0	1	1	3
TFEC	1	0	1	1	3
CDK9	1	0	1	1	3
DSG3	1	0	1	1	3
EPHA5	1	0	1	1	3
GLI3	1	0	1	1	3
DLGAP1	1	1	1	1	4
GALNTL6	1	1	1	1	4
AUTS2	1	1	1	0	3
DIAPH3	1	0	1	1	3
GABRG3	1	0	1	1	3
GRIP1	1	1	0	1	3
ICOS	1	0	1	1	3
MGMT	1	1	0	1	3
MYO5B	1	0	1	1	3
ROR1	1	1	0	1	3
TINAG	1	0	1	1	3
FASTKD2	1	1	1	1	4
LOC104969247	1	1	1	1	4
LOC104972658	1	1	1	1	4
LRBA	1	1	1	1	4
ABCA14	1	0	1	1	3
AJAP1	1	0	1	1	3
CDC14A	1	0	1	1	3
CENPC	1	0	1	1	3
CNR1	1	0	1	1	3
COL8A1	1	1	0	1	3
DNAJA3	1	0	1	1	3
DSG2	1	0	1	1	3
EHF	1	1	0	1	3
FPGS	1	0	1	1	3
IKZF1	1	0	1	1	3
IMMP2L	1	0	1	1	3
ITGA1	1	0	1	1	3
KCTD8	1	0	1	1	3
LOC100299705	1	1	0	1	3
LOC101906240	1	0	1	1	3
LOC104973989	1	0	1	1	3
LOC104975749	1	0	1	1	3
LOC107131239	1	0	1	1	3
LOC112441689	1	0	1	1	3
LOC112441789	1	1	0	1	3
LOC112442131	1	0	1	1	3
LOC112442137	1	1	0	1	3
LOC112442665	1	1	0	1	3
LOC112443083	1	0	1	1	3
LOC112444187	1	0	1	1	3
LOC112447127	0	1	1	1	3
LOC112447214	1	0	1	1	3
LOC112447952	1	0	1	1	3
LOC112447965	1	1	0	1	3
LOC112448365	1	0	1	1	3
LOC112449031	1	0	1	1	3
LOC112449134	1	0	1	1	3
LOC112449572	1	0	1	1	3
LOC132342472	1	1	0	1	3
LOC132342576	1	0	1	1	3
LOC132342587	1	1	0	1	3
LOC132342763	1	0	1	1	3
LOC132343185	1	0	1	1	3
LOC132343321	1	0	1	1	3
LOC132344000	1	1	0	1	3
LOC132344054	1	0	1	1	3
LOC132344228	1	0	1	1	3
LOC132344248	1	0	1	1	3
LOC132344869	1	0	1	1	3
LOC132344996	1	0	1	1	3
LOC132345755	1	0	1	1	3
LOC132346044	1	0	1	1	3
LOC132346709	1	0	1	1	3
METTL25B	1	0	1	1	3
MFSD14B	0	1	1	1	3
MGAT4C	1	0	1	1	3
MIR1256	1	0	1	1	3
MYO9A	1	1	0	1	3
NDST4	1	0	1	1	3
NUP214	1	0	1	1	3
PTPRD	1	0	1	1	3
RNGTT	1	0	1	1	3
SHANK2	1	1	0	1	3
SLC2A13	1	0	1	1	3
SLITRK6	1	0	1	1	3
SUGCT	1	0	1	1	3
TAGAP	1	0	1	1	3
TBX5	1	0	1	1	3
TERB2	1	1	0	1	3
TMEM116	1	1	0	1	3
TRNAC-ACA_171	1	0	1	1	3
TRNAC-GCA_141	1	0	1	1	3
TRNAC-GCA_20	1	0	1	1	3
TRNAG-CCC_136	1	0	1	1	3
TRNAG-CCC_61	1	0	1	1	3
TRNAG-GCC_36	1	0	1	1	3
TRNAG-UCC_68	1	0	1	1	3
TRNAM-CAU_10	1	0	1	1	3
TRNAW-CCA_43	1	1	0	1	3
ZNF557	1	0	1	1	3
ABCA1	1	0	0	1	2
ABHD6	1	0	1	0	2
ABL1	1	0	0	1	2
ACADL	0	0	1	1	2
ACMSD	1	0	1	0	2
ACP5	1	0	1	0	2
ADAM22	1	0	0	1	2
ADAM23	1	0	1	0	2
ADAMTS9	1	0	1	0	2
ADAMTSL1	1	0	0	1	2
ADGRB3	0	0	1	1	2
ADGRG1	1	0	1	0	2
ADGRG3	1	0	1	0	2
ADHFE1	1	1	0	0	2
AGPAT3	1	1	0	0	2
AIG1	1	0	0	1	2
AK2	1	0	0	1	2
AKR1A1	1	0	1	0	2
ALCAM	0	0	1	1	2
ALOX5	0	1	0	1	2
ALX1	1	0	0	1	2
ANKRD10	1	0	0	1	2
ANKRD50	1	0	0	1	2
ANKS3	1	0	1	0	2
ANXA1	0	1	0	1	2
AP1B1	1	0	1	0	2
AQP9	0	1	0	1	2
ARHGAP24	1	0	1	0	2
ARHGEF26	1	1	0	0	2
ARL15	1	0	0	1	2
ARL6IP6	0	1	0	1	2
ARMC10	0	1	0	1	2
ARRDC3	1	0	1	0	2
ASMT	0	0	1	1	2
ASRGL1	1	0	1	0	2
ASTN2	1	0	0	1	2
ATF7	1	0	0	1	2
ATP10A	1	0	0	1	2
ATP11A	1	0	0	1	2
ATP5IF1	1	1	0	0	2
ATXN7L3B	0	0	1	1	2
AZIN2	1	0	0	1	2
BABAM2	1	0	0	1	2
BCHE	1	0	0	1	2
BCKDHB	1	0	0	1	2
BICD1	0	1	0	1	2
BSN	1	0	0	1	2
C10H15orf48	1	1	0	0	2
C16H1orf174	1	1	0	0	2
C1QL2	1	0	0	1	2
C2CD5	0	1	0	1	2
CA3	1	0	0	1	2
CA8	1	0	0	1	2
CACNA2D1	1	0	0	1	2
CACNA2D2	1	0	0	1	2
CADM2	0	1	0	1	2
CAMTA1	1	0	0	1	2
CAPN11	1	0	0	1	2
CARS2	1	0	0	1	2
CASP14	1	0	0	1	2
CBLB	1	0	0	1	2
CBR4	1	1	0	0	2
CCDC163	1	0	1	0	2
CCDC91	1	0	0	1	2
CCSER1	0	0	1	1	2
CD109	0	1	0	1	2
CDH13	0	1	0	1	2
CDH19	1	0	0	1	2
CDIP1	1	0	1	0	2
CEMIP2	0	1	0	1	2
CERS6	0	1	1	0	2
CFH	0	1	0	1	2
CHAMP1	1	0	0	1	2
CHMP4B	1	0	0	1	2
CHRNA9	1	0	0	1	2
CL46	0	0	1	1	2
CLCN3	1	0	0	1	2
CLDN16	0	0	1	1	2
CLDN23	0	0	1	1	2
CLEC14A	0	0	1	1	2
CLN5	1	0	1	0	2
CMSS1	1	1	0	0	2
CNGA3	1	1	0	0	2
CNGB1	1	0	1	0	2
CNTLN	1	0	0	1	2
CNTNAP2	0	1	0	1	2
CNTNAP3	1	0	0	1	2
CNTNAP5	1	0	0	1	2
COA5	1	1	0	0	2
COL12A1	0	1	0	1	2
COL19A1	0	0	1	1	2
COMMD1	0	1	0	1	2
CORIN	1	0	0	1	2
CORO7	1	0	0	1	2
CPNE4	0	1	0	1	2
CPO	1	1	0	0	2
CPOX	1	0	1	0	2
CRABP2	0	0	1	1	2
CSAD	1	0	0	1	2
CSMD3	0	0	1	1	2
CST3	0	1	0	1	2
CTSO	0	1	0	1	2
CXCR4	1	1	0	0	2
CXXC1	1	0	1	0	2
CYYR1	1	0	0	1	2
DARS1	1	1	0	0	2
DCLK2	0	1	1	0	2
DDX46	1	0	0	1	2
DDX60	0	1	0	1	2
DEFB134	1	1	0	0	2
DIRAS3	1	0	0	1	2
DISP1	0	0	1	1	2
DLG2	0	1	0	1	2
DMRT2	1	0	0	1	2
DNAAF8	1	0	1	0	2
DNAH12	1	0	0	1	2
DNAJC5B	1	1	0	0	2
DNAJC8	1	1	0	0	2
DNASE1L3	1	0	1	0	2
DOK2	1	0	1	0	2
DPY19L4	1	1	0	0	2
DPYSL2	1	1	0	0	2
DRC7	1	0	1	0	2
DSC3	1	0	0	1	2
DUSP26	0	0	1	1	2
DYNC1I1	0	1	0	1	2
DYTN	1	0	1	0	2
E2F5	1	0	1	0	2
EEIG1	1	0	0	1	2
EFCAB11	1	0	0	1	2
EFNA5	1	0	0	1	2
EGFR	1	0	0	1	2
EIF4G3	0	1	0	1	2
EMC2	1	0	0	1	2
EN1	1	0	0	1	2
ENG	1	0	1	0	2
ENPP6	1	0	0	1	2
ENTPD4	1	1	0	0	2
EPHA6	1	0	0	1	2
EPRS1	1	0	0	1	2
ERG	1	0	0	1	2
ERP29	1	1	0	0	2
ESF1	0	0	1	1	2
EXOSC2	1	0	0	1	2
EYA1	0	1	0	1	2
F13A1	1	0	0	1	2
FAM135A	1	0	0	1	2
FAM170A	1	0	0	1	2
FAM237A	1	0	1	0	2
FAM78A	1	0	1	0	2
FAM83B	1	0	0	1	2
FAT3	0	1	0	1	2
FBXL3	1	0	1	0	2
FBXO15	0	1	0	1	2
FERMT1	0	1	0	1	2
FGF20	0	1	0	1	2
FHAD1	1	0	0	1	2
FILIP1L	1	1	0	0	2
FLNB	1	0	1	0	2
FOXN3	1	0	0	1	2
FOXP2	1	0	0	1	2
FSIP2	0	0	1	1	2
FSTL5	1	0	0	1	2
FTCDNL1	1	0	0	1	2
FTMT	1	0	0	1	2
FUBP3	1	0	0	1	2
GABPA	1	0	0	1	2
GABRR1	1	0	0	1	2
GABRR2	1	0	1	0	2
GALNT18	1	1	0	0	2
GAS2	0	0	1	1	2
GATB	1	0	1	0	2
GATM	1	1	0	0	2
GEM	1	1	0	0	2
GFPT2	1	0	0	1	2
GGNBP2	0	0	1	1	2
GJD3	0	1	0	1	2
GKAP1	1	0	0	1	2
GLIS3	1	0	0	1	2
GLS	1	0	0	1	2
GLYR1	1	0	1	0	2
GNAQ	1	0	0	1	2
GNS	1	0	0	1	2
GPBP1L1	1	0	0	1	2
GPR139	0	1	1	0	2
GRAMD1C	1	0	1	0	2
GRIK1	1	0	0	1	2
GRIN2B	0	1	0	1	2
GRK1	1	0	0	1	2
GSKIP	1	0	0	1	2
GYPC	0	1	0	1	2
GYS2	1	0	0	1	2
HABP4	1	0	0	1	2
HAO1	0	1	0	1	2
HAO2	1	0	0	1	2
HCN1	1	0	0	1	2
HDAC9	1	1	0	0	2
HECTD4	1	1	0	0	2
HELB	1	1	0	0	2
HHAT	1	0	0	1	2
HIPK2	1	0	0	1	2
HMCN1	1	0	1	0	2
HMGCLL1	1	0	0	1	2
HMOX2	1	0	1	0	2
HOXA5	1	0	1	0	2
HS6ST1	0	1	0	1	2
IFITM10	1	0	0	1	2
IFTAP	0	0	1	1	2
IGF1R	1	0	0	1	2
IGSF10	1	0	0	1	2
ING1	1	0	0	1	2
INHBA	1	0	0	1	2
INHBB	1	0	0	1	2
INPP4A	1	1	0	0	2
INPP4B	0	1	0	1	2
INTS8	1	1	0	0	2
IRAK3	1	1	0	0	2
ISG20L2	0	0	1	1	2
ITIH1	1	1	0	0	2
ITIH3	1	1	0	0	2
ITIH4	1	1	0	0	2
JAZF1	1	0	0	1	2
KATNB1	1	0	1	0	2
KAZN	1	0	0	1	2
KCNA5	1	0	0	1	2
KCNJ6	0	1	0	1	2
KCNJ8	1	0	0	1	2
KIF3A	1	0	0	1	2
KIFC3	1	0	1	0	2
KIRREL1	1	0	0	1	2
KLHL1	1	0	0	1	2
KRT1	1	0	1	0	2
KRT2	1	0	1	0	2
KRT72	1	0	1	0	2
KRT73	1	0	1	0	2
KRT77	1	0	1	0	2
LATS2	1	1	0	0	2
LDB2	0	1	0	1	2
LDHB	0	0	1	1	2
LECT2	0	1	1	0	2
LEMD3	1	0	0	1	2
LIN28B	1	0	0	1	2
LMBRD1	0	0	1	1	2
LOC100295832	0	0	1	1	2
LOC100296421	0	1	0	1	2
LOC100297075	1	0	0	1	2
LOC100299045	0	1	0	1	2
LOC100847454	0	1	0	1	2
LOC100847832	0	1	0	1	2
LOC100848049	1	0	0	1	2
LOC100848699	0	0	1	1	2
LOC100848941	1	0	0	1	2
LOC100848995	1	0	0	1	2
LOC101902189	1	0	0	1	2
LOC101904166	1	0	0	1	2
LOC101904374	1	0	0	1	2
LOC101904449	0	1	0	1	2
LOC101904883	1	0	0	1	2
LOC101904981	0	1	0	1	2
LOC101905308	1	0	0	1	2
LOC101905670	1	0	0	1	2
LOC101906200	0	0	1	1	2
LOC101907203	1	0	0	1	2
LOC101907299	1	0	0	1	2
LOC104970788	0	0	1	1	2
LOC104971069	0	1	0	1	2
LOC104971253	1	0	0	1	2
LOC104971817	1	0	1	0	2
LOC104971984	0	1	0	1	2
LOC104973559	1	0	0	1	2
LOC104973714	0	1	0	1	2
LOC104974119	1	0	0	1	2
LOC104974137	1	0	0	1	2
LOC104975324	1	0	0	1	2
LOC107131416	1	0	0	1	2
LOC107131547	1	0	0	1	2
LOC107131907	1	0	0	1	2
LOC107133022	0	0	1	1	2
LOC112441457	1	0	0	1	2
LOC112441586	1	0	0	1	2
LOC112441932	0	0	1	1	2
LOC112441990	1	0	0	1	2
LOC112441992	1	0	0	1	2
LOC112441995	1	0	0	1	2
LOC112441999	0	1	0	1	2
LOC112442020	0	0	1	1	2
LOC112442026	1	0	0	1	2
LOC112442045	1	0	0	1	2
LOC112442125	1	0	0	1	2
LOC112442278	0	0	1	1	2
LOC112442359	0	1	0	1	2
LOC112442542	0	0	1	1	2
LOC112442684	1	0	1	0	2
LOC112443070	0	1	0	1	2
LOC112443075	0	1	0	1	2
LOC112443210	0	0	1	1	2
LOC112443257	1	0	0	1	2
LOC112443537	1	0	0	1	2
LOC112443615	1	0	0	1	2
LOC112443673	1	0	1	0	2
LOC112443691	1	0	0	1	2
LOC112443726	1	1	0	0	2
LOC112443732	1	0	0	1	2
LOC112443811	1	0	0	1	2
LOC112444213	0	1	0	1	2
LOC112444220	1	0	0	1	2
LOC112444247	1	0	0	1	2
LOC112444629	0	0	1	1	2
LOC112444679	1	0	0	1	2
LOC112444733	0	0	1	1	2
LOC112444734	1	0	0	1	2
LOC112444787	1	0	0	1	2
LOC112446066	1	0	0	1	2
LOC112446092	0	1	0	1	2
LOC112446400	1	0	0	1	2
LOC112446498	0	1	0	1	2
LOC112446522	1	0	0	1	2
LOC112446649	1	0	0	1	2
LOC112446868	1	0	0	1	2
LOC112446991	0	0	1	1	2
LOC112447000	1	0	0	1	2
LOC112447126	0	1	0	1	2
LOC112447213	0	0	1	1	2
LOC112447312	1	0	0	1	2
LOC112447477	1	0	0	1	2
LOC112447567	1	0	0	1	2
LOC112447639	0	0	1	1	2
LOC112447773	0	0	1	1	2
LOC112447815	1	0	0	1	2
LOC112447870	1	1	0	0	2
LOC112447929	1	0	0	1	2
LOC112448167	1	0	0	1	2
LOC112448181	1	0	0	1	2
LOC112448185	0	1	0	1	2
LOC112448200	0	1	0	1	2
LOC112448278	0	1	0	1	2
LOC112448283	1	0	0	1	2
LOC112448303	0	0	1	1	2
LOC112448320	1	0	0	1	2
LOC112448627	0	1	0	1	2
LOC112449117	0	0	1	1	2
LOC112449129	1	0	0	1	2
LOC112449131	1	0	0	1	2
LOC112449132	1	1	0	0	2
LOC112449145	1	0	0	1	2
LOC112449146	1	0	0	1	2
LOC112449163	0	1	0	1	2
LOC112449165	0	0	1	1	2
LOC112449528	1	0	0	1	2
LOC112449612	0	0	1	1	2
LOC132342082	1	0	0	1	2
LOC132342162	1	0	0	1	2
LOC132342185	0	0	1	1	2
LOC132342187	1	0	0	1	2
LOC132342212	0	0	1	1	2
LOC132342289	1	0	0	1	2
LOC132342299	1	0	0	1	2
LOC132342349	0	0	1	1	2
LOC132342473	1	1	0	0	2
LOC132342559	1	1	0	0	2
LOC132342562	1	0	0	1	2
LOC132342582	0	1	0	1	2
LOC132342589	0	0	1	1	2
LOC132342590	1	0	0	1	2
LOC132342628	1	0	0	1	2
LOC132342747	1	0	0	1	2
LOC132343322	1	0	0	1	2
LOC132343366	0	1	0	1	2
LOC132343503	1	0	0	1	2
LOC132343571	0	0	1	1	2
LOC132343609	0	0	1	1	2
LOC132343649	1	0	0	1	2
LOC132343996	0	0	1	1	2
LOC132344096	1	0	0	1	2
LOC132344165	1	0	0	1	2
LOC132344240	1	0	0	1	2
LOC132344828	0	0	1	1	2
LOC132344881	1	0	0	1	2
LOC132344984	0	0	1	1	2
LOC132344997	1	0	0	1	2
LOC132345079	1	0	1	0	2
LOC132345080	1	0	0	1	2
LOC132345096	0	1	0	1	2
LOC132345233	0	0	1	1	2
LOC132345454	0	0	1	1	2
LOC132345473	1	0	0	1	2
LOC132345477	1	0	0	1	2
LOC132345492	0	0	1	1	2
LOC132345512	1	0	0	1	2
LOC132345574	0	0	1	1	2
LOC132345577	0	0	1	1	2
LOC132345587	1	1	0	0	2
LOC132345793	0	0	1	1	2
LOC132345952	1	0	0	1	2
LOC132345969	1	0	0	1	2
LOC132346041	1	0	0	1	2
LOC132346042	1	0	0	1	2
LOC132346053	1	0	1	0	2
LOC132346109	1	0	0	1	2
LOC132346204	1	0	0	1	2
LOC132346257	0	0	1	1	2
LOC132346375	1	0	0	1	2
LOC132346511	0	1	0	1	2
LOC132346558	0	1	0	1	2
LOC132346715	1	0	0	1	2
LOC132346771	1	0	0	1	2
LOC132346856	0	1	0	1	2
LOC132346989	0	0	1	1	2
LOC508016	0	0	1	1	2
LOC508459	1	1	0	0	2
LOC508834	1	0	0	1	2
LOC516849	0	1	0	1	2
LOC518027	0	0	1	1	2
LOC518134	1	1	0	0	2
LOC523130	1	0	0	1	2
LOC523702	1	0	0	1	2
LOC526064	0	1	0	1	2
LOC529930	0	0	1	1	2
LOC530285	1	0	0	1	2
LOC538435	1	0	1	0	2
LOC539383	1	0	0	1	2
LOC539818	1	0	0	1	2
LOC616304	1	0	0	1	2
LOC618581	0	0	1	1	2
LOC782217	1	0	0	1	2
LOC784679	0	0	1	1	2
LOC785220	1	0	0	1	2
LOC785256	0	0	1	1	2
LOC785568	0	1	0	1	2
LOC785745	0	1	0	1	2
LOC785803	1	0	0	1	2
LOC788031	1	0	0	1	2
LPAR3	1	0	0	1	2
LRP2	0	0	1	1	2
LRRC7	0	1	1	0	2
LRRCC1	1	0	1	0	2
LRRIQ1	1	0	0	1	2
LUZP2	0	0	1	1	2
LY86	1	0	0	1	2
MAGEL2	1	0	0	1	2
MAGI3	1	0	0	1	2
MAML2	0	0	1	1	2
MAN2A1	1	0	1	0	2
MAP3K19	1	0	0	1	2
MAPK4	1	0	0	1	2
MARCHF10	0	1	0	1	2
MARCHF8	0	1	0	1	2
MBD1	1	0	1	0	2
MCTP2	1	0	0	1	2
MDH1B	1	0	1	0	2
ME1	1	0	0	1	2
MECOM	1	0	1	0	2
MED12L	1	0	0	1	2
MICU2	1	1	0	0	2
MINAR2	0	1	0	1	2
MINDY2	1	0	0	1	2
MIR100	0	1	0	1	2
MIR11987	1	0	0	1	2
MIR2285BH	1	0	0	1	2
MIR2285K-4	0	1	0	1	2
MIR2285M-5	0	0	1	1	2
MIR2420	0	1	0	1	2
MIR2421	1	0	0	1	2
MIR2444	0	0	1	1	2
MKRN3	1	0	0	1	2
MLIP	1	0	0	1	2
MMACHC	1	0	1	0	2
MPDZ	1	0	0	1	2
MRPL23	1	0	1	0	2
MRPL24	1	0	0	1	2
MRPL57	1	1	0	0	2
MRTFB	0	0	1	1	2
MTDH	1	0	0	1	2
MTRR	0	1	0	1	2
MTSS1	1	0	0	1	2
MUSTN1	1	1	0	0	2
MYCBP2	1	0	1	0	2
MYH2	1	0	0	1	2
MYH3	1	0	0	1	2
MYO1E	1	0	0	1	2
NAA25	1	1	0	0	2
NAPEPLD	0	1	0	1	2
NCAM2	0	0	1	1	2
NCOA3	1	0	0	1	2
NDN	1	0	0	1	2
NES	0	0	1	1	2
NHSL1	1	0	1	0	2
NKAIN2	1	0	0	1	2
NMBR	1	0	0	1	2
NMRAL1	1	0	1	0	2
NOTCH2	1	0	0	1	2
NPFF	1	0	0	1	2
NR4A3	1	0	0	1	2
NRCAM	0	0	1	1	2
NRDC	0	0	1	1	2
NRG3	0	0	1	1	2
NSD1	1	0	0	1	2
NUDT16L1	1	0	1	0	2
OR2AG1G	0	0	1	1	2
OR2T13	0	1	1	0	2
OR5L1C	0	1	1	0	2
OR6K6	0	0	1	1	2
OR6N1	0	0	1	1	2
OR6Z3	1	0	0	1	2
OR7A101	1	0	0	1	2
OR7A105	1	0	0	1	2
OR7A121	1	0	0	1	2
OR7A79	1	0	0	1	2
OR7A83	0	0	1	1	2
OR7A89	1	0	0	1	2
OR7C71	0	0	1	1	2
OR9M1	1	0	0	1	2
OR9M1D	1	0	0	1	2
OSBPL9	0	0	1	1	2
PAK5	0	1	0	1	2
PALLD	1	0	0	1	2
PARD6G	1	0	0	1	2
PARP1	1	0	0	1	2
PARP16	0	0	1	1	2
PAX2	1	0	0	1	2
PCBD1	0	0	1	1	2
PCBP3	0	0	1	1	2
PCDH17	0	0	1	1	2
PCDH20	0	1	0	1	2
PCSK5	1	1	0	0	2
PDHA2	1	0	0	1	2
PGAP1	0	1	0	1	2
PGM3	1	0	1	0	2
PGR	1	0	0	1	2
PIK3C2G	0	0	1	1	2
PLPP7	1	0	1	0	2
PLPPR1	1	0	0	1	2
PLSCR4	1	0	0	1	2
POU6F2	1	0	0	1	2
PPFIA2	0	1	0	1	2
PPM1E	1	0	0	1	2
PPM1H	0	1	0	1	2
PRDX1	1	0	1	0	2
PRKAG2	1	0	0	1	2
PRKD1	1	0	0	1	2
PRR14L	1	0	0	1	2
PRR33	1	0	1	0	2
PRRC2B	1	0	0	1	2
PRSS53	1	0	0	1	2
PTPN11	1	1	0	0	2
PXK	1	0	1	0	2
RAB3GAP1	1	1	0	0	2
RABGAP1L	1	0	0	1	2
RANBP17	1	1	0	0	2
RAPGEF4	0	0	1	1	2
RARB	1	0	0	1	2
RASA3	1	0	0	1	2
RASSF9	1	0	0	1	2
RBMS1	0	1	0	1	2
RBP2	1	1	0	0	2
REEP3	1	0	0	1	2
RFT1	1	1	0	0	2
RGMA	1	0	0	1	2
RGS7	1	0	0	1	2
RGS7BP	1	0	0	1	2
RIC1	1	1	0	0	2
RIMS2	0	1	0	1	2
RMND5A	1	0	0	1	2
ROBO1	0	1	0	1	2
ROGDI	1	0	1	0	2
RORB	0	1	0	1	2
RPL6	1	1	0	0	2
RPP14	1	0	1	0	2
RPS15A	0	0	1	1	2
RRM2	1	0	0	1	2
RSPH3	1	0	1	0	2
RSRP1	0	0	1	1	2
SAP18	1	1	0	0	2
SAXO1	1	0	0	1	2
SCFD2	0	0	1	1	2
SCGB2A2	1	1	0	0	2
SEC22B	1	0	0	1	2
SEC61G	1	0	0	1	2
SEC62	1	1	0	0	2
SEMA3A	0	1	0	1	2
SEPTIN12	1	0	1	0	2
SERPINE2	1	0	0	1	2
SESN2	1	1	0	0	2
SFMBT1	1	1	0	0	2
SGPL1	0	0	1	1	2
SH2D3C	1	0	1	0	2
SH3RF1	0	1	0	1	2
SHISA9	0	1	0	1	2
SHISAL1	1	0	0	1	2
SIL1	0	1	0	1	2
SKA1	1	0	1	0	2
SKA3	1	1	0	0	2
SKAP1	1	1	0	0	2
SLC1A2	1	0	0	1	2
SLC1A6	1	0	0	1	2
SLC24A3	0	1	1	0	2
SLC30A10	1	0	0	1	2
SLC41A1	0	1	0	1	2
SLC5A12	1	0	1	0	2
SLC6A15	1	0	0	1	2
SLCO3A1	1	0	1	0	2
SLIT2	1	0	0	1	2
SLIT3	0	0	1	1	2
SLTM	1	0	0	1	2
SMCHD1	1	1	0	0	2
SMG1	1	0	1	0	2
SNRPN	1	0	0	1	2
SOAT2	1	0	0	1	2
SORL1	1	0	0	1	2
SOX1	1	0	0	1	2
SP7	1	0	0	1	2
SP8	0	1	0	1	2
SPAST	1	0	1	0	2
SPATA5	1	0	0	1	2
SPATA5L1	1	1	0	0	2
SPON1	0	1	0	1	2
SPTLC3	0	0	1	1	2
ST8SIA4	0	0	1	1	2
STAG1	1	0	1	0	2
STAT4	1	0	0	1	2
STIMATE	1	1	0	0	2
STPG2	0	0	1	1	2
SUPT3H	1	1	0	0	2
SYF2	0	0	1	1	2
SYK	0	1	0	1	2
SYNDIG1	0	1	0	1	2
SYT14	0	0	1	1	2
SYT4	0	1	0	1	2
TAAR6	0	0	1	1	2
TANC2	0	1	0	1	2
TBC1D30	1	0	0	1	2
TBXAS1	1	0	0	1	2
TCF3	1	1	0	0	2
TCF4	0	1	0	1	2
TDRD3	1	0	0	1	2
TDRD5	1	0	0	1	2
TENM3	0	1	0	1	2
TENM4	0	1	0	1	2
TEPP	1	0	1	0	2
TGFBR3	0	1	0	1	2
THEGL	0	0	1	1	2
THSD4	1	1	0	0	2
THSD7B	0	1	0	1	2
TIGD4	1	1	0	0	2
TINCR	0	0	1	1	2
TLE4	0	1	0	1	2
TMEFF2	0	1	0	1	2
TMEM117	0	1	0	1	2
TMEM132D	0	0	1	1	2
TMEM154	1	1	0	0	2
TMEM163	1	0	1	0	2
TNNT3	1	0	1	0	2
TOR2A	1	0	1	0	2
TOX	1	0	0	1	2
TOX3	0	1	0	1	2
TP63	1	0	0	1	2
TPK1	0	1	0	1	2
TPRG1	1	0	0	1	2
TRABD2B	1	1	0	0	2
TRAM1L1	0	1	1	0	2
TRIM55	1	1	0	0	2
TRNAC-ACA_121	0	1	0	1	2
TRNAC-ACA_13	0	1	0	1	2
TRNAC-ACA_135	0	1	0	1	2
TRNAC-ACA_161	1	1	0	0	2
TRNAC-ACA_18	0	0	1	1	2
TRNAC-ACA_215	0	1	0	1	2
TRNAC-ACA_92	1	0	0	1	2
TRNAC-GCA_1	1	0	0	1	2
TRNAC-GCA_135	1	0	0	1	2
TRNAC-GCA_159	0	0	1	1	2
TRNAC-GCA_221	1	0	0	1	2
TRNAC-GCA_75	0	1	0	1	2
TRNAC-GCA_78	1	0	0	1	2
TRNAC-GCA_83	1	0	0	1	2
TRNAE-UUC_33	1	0	0	1	2
TRNAE-UUC_68	1	0	0	1	2
TRNAG-ACC_1	1	0	0	1	2
TRNAG-UCC_138	0	1	0	1	2
TRNAG-UCC_31	1	0	0	1	2
TRNAH-GUG_19	0	0	1	1	2
TRNAM-CAU_5	1	0	0	1	2
TRNAR-ACG_4	0	1	0	1	2
TRNAS-GGA_10	0	0	1	1	2
TRNAS-GGA_26	0	1	0	1	2
TRNAS-GGA_83	1	0	0	1	2
TRNAV-UAC	1	0	1	0	2
TRNAW-CCA_140	0	1	1	0	2
TRNAW-CCA_23	0	1	0	1	2
TRNAW-CCA_7	1	0	0	1	2
TRNAY-AUA_10	0	0	1	1	2
TRNAY-AUA_3	1	0	0	1	2
TRNAY-AUA_6	1	0	0	1	2
TRNAY-GUA_13	0	0	1	1	2
TRPC3	1	0	0	1	2
TRPM3	0	1	0	1	2
TRPM6	0	1	0	1	2
TRPS1	1	0	0	1	2
TSPAN18	1	0	1	0	2
TTC16	1	0	1	0	2
TTC29	0	0	1	1	2
TTC7B	1	0	0	1	2
TUSC1	1	0	0	1	2
UBASH3B	0	1	0	1	2
UBE2J1	1	0	1	0	2
UBE3D	1	0	0	1	2
UBQLN1	1	0	0	1	2
UNC5C	1	0	0	1	2
UST	1	0	0	1	2
UTRN	1	0	0	1	2
VASN	1	0	0	1	2
VIRMA	1	1	0	0	2
VPS13B	0	1	0	1	2
VWA3B	1	1	0	0	2
WDPCP	0	1	0	1	2
WIF1	1	0	0	1	2
XPO7	1	0	1	0	2
YIPF7	0	0	1	1	2
ZC3H6	1	1	0	0	2
ZDHHC20	1	1	0	0	2
ZNF184	0	0	1	1	2
ZNF365	1	0	0	1	2
ZNF367	1	1	0	0	2
ZNF385D	1	0	0	1	2
ZNF500	1	0	1	0	2
ZNF536	1	0	0	1	2
ZNF608	1	0	0	1	2
ZNF740	1	0	0	1	2
ZNF804A	0	1	0	1	2
ZNRF3	1	0	0	1	2
ZRANB3	1	1	0	0	2
ZSWIM5	1	1	0	0	2
A1BG	0	0	0	1	1
A1CF	0	0	0	1	1
A2M	0	0	0	1	1
AAAS	1	0	0	0	1
AACS	0	1	0	0	1
AADAC	1	0	0	0	1
AADAT	0	0	0	1	1
AARD	0	1	0	0	1
AARS1	0	0	0	1	1
AARS2	0	1	0	0	1
AASS	0	0	0	1	1
ABAT	0	0	0	1	1
ABCA12	0	0	0	1	1
ABCA13	0	0	0	1	1
ABCA16	0	0	0	1	1
ABCB1	0	0	0	1	1
ABCB4	0	0	0	1	1
ABCC9	1	0	0	0	1
ABCD2	0	0	0	1	1
ABCD3	0	1	0	0	1
ABCG1	0	0	0	1	1
ABCG5	0	0	0	1	1
ABHD12B	0	0	0	1	1
ABHD17B	0	1	0	0	1
ABHD5	0	0	0	1	1
ABI1	0	0	0	1	1
ABI3BP	0	0	0	1	1
ABL2	0	0	0	1	1
ABRA	0	0	0	1	1
ACAD10	0	0	0	1	1
ACAD11	0	1	0	0	1
ACAT2	0	1	0	0	1
ACKR3	0	0	0	1	1
ACKR4	0	1	0	0	1
ACO1	0	0	0	1	1
ACO2	0	1	0	0	1
ACOD1	1	0	0	0	1
ACP3	0	0	0	1	1
ACSL3	0	0	0	1	1
ACSL6	0	1	0	0	1
ACSM2B	0	0	0	1	1
ACSM5	0	0	0	1	1
ACTB	0	1	0	0	1
ACTE1	0	1	0	0	1
ACTG1	0	0	0	1	1
ACTL10	1	0	0	0	1
ACTL6A	1	0	0	0	1
ACTL9	0	1	0	0	1
ACTN1	0	0	0	1	1
ACTN2	0	0	0	1	1
ACTR1B	0	0	1	0	1
ACTR3	0	0	0	1	1
ADAD1	1	0	0	0	1
ADAM10	1	0	0	0	1
ADAM12	0	1	0	0	1
ADAM17	0	0	0	1	1
ADAM1A	1	0	0	0	1
ADAM32	0	1	0	0	1
ADAM33	0	1	0	0	1
ADAM3A	0	1	0	0	1
ADAM9	0	1	0	0	1
ADAMTS1	1	0	0	0	1
ADAMTS12	0	1	0	0	1
ADAMTS16	0	1	0	0	1
ADAMTS19	0	0	0	1	1
ADAMTS5	1	0	0	0	1
ADAMTS6	1	0	0	0	1
ADARB2	0	1	0	0	1
ADAT1	0	1	0	0	1
ADCY8	0	0	0	1	1
ADCYAP1R1	0	0	0	1	1
ADD1	0	1	0	0	1
ADD3	0	1	0	0	1
ADGB	0	1	0	0	1
ADGRA3	1	0	0	0	1
ADGRD1	0	0	0	1	1
ADGRF1	0	0	0	1	1
ADGRF3	0	1	0	0	1
ADGRF5	0	0	0	1	1
ADGRG5	1	0	0	0	1
ADGRL2	0	0	0	1	1
ADGRL3	0	0	0	1	1
ADGRL4	0	1	0	0	1
ADGRV1	0	0	0	1	1
ADH6	0	0	0	1	1
ADIPOR2	0	0	0	1	1
ADNP2	1	0	0	0	1
ADORA1	0	0	0	1	1
ADPRM	1	0	0	0	1
ADPRS	1	0	0	0	1
ADRA1A	0	1	0	0	1
ADRA2C	0	1	0	0	1
ADRB3	0	0	0	1	1
ADSL	0	0	1	0	1
ADTRP	0	0	0	1	1
AFDN	0	0	0	1	1
AFF3	0	0	0	1	1
AGA	0	0	0	1	1
AGAP3	0	0	0	1	1
AGBL1	0	0	0	1	1
AGK	0	0	0	1	1
AGMO	0	0	0	1	1
AGO1	1	0	0	0	1
AGO3	1	0	0	0	1
AGO4	1	0	0	0	1
AGPAT4	1	0	0	0	1
AGTRAP	0	1	0	0	1
AHCY	1	0	0	0	1
AHI1	0	0	0	1	1
AHRR	0	0	0	1	1
AHSG	0	0	0	1	1
AIF1L	1	0	0	0	1
AIFM2	0	0	0	1	1
AIRE	1	0	0	0	1
AK7	1	0	0	0	1
AKAP11	0	0	0	1	1
AKAP3	0	0	0	1	1
AKAP6	0	1	0	0	1
AKAP8	1	0	0	0	1
AKAP8L	1	0	0	0	1
AKIP1	0	1	0	0	1
AKR1B1	0	0	0	1	1
AKT2	0	0	0	1	1
ALAS1	0	1	0	0	1
ALDH1A2	0	0	0	1	1
ALDH3B1	0	0	1	0	1
ALDH4A1	0	0	0	1	1
ALK	0	1	0	0	1
ALMS1	0	0	0	1	1
ALS2CL	0	1	0	0	1
AMFR	0	1	0	0	1
AMHR2	1	0	0	0	1
AMIGO1	0	0	0	1	1
AMIGO2	0	0	0	1	1
AMIGO3	1	0	0	0	1
ANAPC7	0	0	0	1	1
ANCV1R	1	0	0	0	1
ANGEL1	0	0	0	1	1
ANGEL2	0	0	0	1	1
ANGPT1	0	0	1	0	1
ANGPT4	0	1	0	0	1
ANGPTL5	0	0	0	1	1
ANK3	0	0	0	1	1
ANKEF1	0	0	0	1	1
ANKFN1	0	1	0	0	1
ANKFY1	0	1	0	0	1
ANKH	0	0	0	1	1
ANKRD28	0	0	0	1	1
ANKRD29	0	0	0	1	1
ANKRD31	0	0	0	1	1
ANKRD33B	0	0	0	1	1
ANKRD40	0	0	0	1	1
ANKRD44	0	0	0	1	1
ANKRD54	0	1	0	0	1
ANKRD55	0	0	0	1	1
ANKRD6	0	0	0	1	1
ANKS1A	0	0	0	1	1
ANKS1B	0	0	0	1	1
ANLN	0	1	0	0	1
ANO3	1	0	0	0	1
ANO6	0	0	0	1	1
ANXA10	0	1	0	0	1
ANXA5	0	0	0	1	1
AOAH	0	0	0	1	1
AP1G1	0	1	0	0	1
AP1S3	0	0	0	1	1
AP2B1	0	0	0	1	1
AP3B1	0	0	0	1	1
AP3D1	0	0	0	1	1
AP4E1	0	0	0	1	1
AP5S1	0	1	0	0	1
APBA2	0	0	0	1	1
APBB2	0	0	0	1	1
APC	0	0	0	1	1
APCS	0	0	0	1	1
APEH	1	0	0	0	1
APELA	0	1	0	0	1
APH1A	1	0	0	0	1
API5	0	0	0	1	1
APIP	0	1	0	0	1
APLF	0	1	0	0	1
APLP1	0	0	1	0	1
APOBEC3H	0	1	0	0	1
APOBEC3Z1	0	1	0	0	1
APOBEC3Z2	0	1	0	0	1
APP	0	0	0	1	1
APPL1	1	0	0	0	1
APPL2	0	0	0	1	1
AQP3	1	0	0	0	1
AQP7	1	0	0	0	1
AREL1	0	0	0	1	1
ARF4	1	0	0	0	1
ARFGAP3	0	0	0	1	1
ARFGEF3	1	0	0	0	1
ARHGAP10	0	0	0	1	1
ARHGAP18	0	0	0	1	1
ARHGAP22	0	0	0	1	1
ARHGAP25	0	1	0	0	1
ARHGAP26	0	1	0	0	1
ARHGAP32	0	0	0	1	1
ARHGAP39	0	0	0	1	1
ARHGAP42	0	0	0	1	1
ARHGAP44	1	0	0	0	1
ARHGAP5	0	1	0	0	1
ARHGAP9	0	0	0	1	1
ARHGEF12	1	0	0	0	1
ARHGEF17	0	1	0	0	1
ARHGEF28	0	0	0	1	1
ARHGEF7	1	0	0	0	1
ARID1B	0	0	0	1	1
ARID4B	0	0	0	1	1
ARIH2	1	0	0	0	1
ARL14EP	0	0	0	1	1
ARL14EPL	0	0	0	1	1
ARL2	0	1	0	0	1
ARL4A	0	0	0	1	1
ARL6IP1	0	0	1	0	1
ARL8A	0	0	0	1	1
ARL9	0	0	1	0	1
ARMC1	0	1	0	0	1
ARMC9	1	0	0	0	1
ARNT2	0	0	1	0	1
ARNTL	0	0	0	1	1
ARNTL2	0	0	0	1	1
ARPP19	1	0	0	0	1
ARPP21	0	0	0	1	1
ARRDC4	0	0	0	1	1
ARSG	0	0	0	1	1
ASAH2	0	0	0	1	1
ASAP1	0	1	0	0	1
ASB1	0	0	0	1	1
ASB14	1	0	0	0	1
ASB3	0	0	0	1	1
ASB7	1	0	0	0	1
ASCC3	0	0	0	1	1
ASCL3	0	1	0	0	1
ASH1L	0	1	0	0	1
ASIC2	0	0	0	1	1
ASIC4	0	0	0	1	1
ASIC5	0	0	0	1	1
ASIP	1	0	0	0	1
ASPHD2	0	1	0	0	1
ASS1	0	0	0	1	1
ASTN1	0	0	0	1	1
ASXL2	0	1	0	0	1
ATAD2B	0	1	0	0	1
ATF2	1	0	0	0	1
ATF7IP	0	0	0	1	1
ATF7IP2	0	0	0	1	1
ATG2A	0	1	0	0	1
ATG2B	1	0	0	0	1
ATG3	0	0	0	1	1
ATG4C	1	0	0	0	1
ATG5	1	0	0	0	1
ATG7	0	1	0	0	1
ATL2	0	0	1	0	1
ATOH1	0	0	0	1	1
ATOSA	1	0	0	0	1
ATP10B	0	0	0	1	1
ATP10D	0	0	0	1	1
ATP12A	1	0	0	0	1
ATP13A3	0	0	0	1	1
ATP1B3	0	0	0	1	1
ATP23	0	0	0	1	1
ATP2A2	0	0	0	1	1
ATP2C1	0	1	0	0	1
ATP4B	1	0	0	0	1
ATP5MC2	1	0	0	0	1
ATP5MF	0	1	0	0	1
ATP5MG	0	1	0	0	1
ATP5PF	1	0	0	0	1
ATP5PO	0	0	0	1	1
ATP6AP1L	0	0	0	1	1
ATP6V0A4	1	0	0	0	1
ATP6V1B1	0	0	0	1	1
ATP6V1C1	0	0	0	1	1
ATP8A1	0	0	0	1	1
ATP8B4	0	0	0	1	1
ATRN	0	1	0	0	1
ATRNL1	0	0	0	1	1
ATXN1	0	0	0	1	1
ATXN10	0	1	0	0	1
ATXN1L	0	1	0	0	1
AUH	0	1	0	0	1
AXIN1	0	0	0	1	1
AXL	1	0	0	0	1
AZGP1	0	1	0	0	1
AZIN1	0	1	0	0	1
B2M	1	0	0	0	1
B3GALT1	0	0	0	1	1
B3GLCT	0	1	0	0	1
B3GNT2	0	1	0	0	1
B3GNT5	0	1	0	0	1
B3GNT7	1	0	0	0	1
B4GALT2	0	0	0	1	1
B4GALT6	0	0	0	1	1
BACH1	0	0	0	1	1
BAD	0	0	0	1	1
BAHCC1	0	0	0	1	1
BAIAP2L1	0	1	0	0	1
BANK1	0	0	0	1	1
BARD1	0	0	0	1	1
BATF2	0	1	0	0	1
BAZ1A	0	0	0	1	1
BBC3	0	0	0	1	1
BBS10	0	0	0	1	1
BBS2	0	1	0	0	1
BBS5	0	0	0	1	1
BBS7	0	0	0	1	1
BBS9	0	0	0	1	1
BCAN	0	0	1	0	1
BCAR3	0	1	0	0	1
BCAS3	1	0	0	0	1
BCAS4	0	0	0	1	1
BCAT1	0	0	0	1	1
BCL2L13	0	0	0	1	1
BCO1	0	1	0	0	1
BDH1	0	0	0	1	1
BDKRB1	1	0	0	0	1
BDKRB2	1	0	0	0	1
BEGAIN	0	0	1	0	1
BEND3	1	0	0	0	1
BEND4	0	0	0	1	1
BEND5	0	0	0	1	1
BET1	0	0	0	1	1
BHLHA15	0	1	0	0	1
BICDL1	0	1	0	0	1
BICDL2	0	0	0	1	1
BICRA	0	0	0	1	1
BIVM	0	0	0	1	1
BLNK	0	0	0	1	1
BLOC1S3	0	0	0	1	1
BLTP1	1	0	0	0	1
BLVRA	0	1	0	0	1
BMF	0	1	0	0	1
BMP1	0	0	0	1	1
BMP10	0	1	0	0	1
BMP2	0	0	0	1	1
BMP2K	0	0	0	1	1
BMP5	0	0	0	1	1
BMP6	0	0	0	1	1
BMPER	0	0	0	1	1
BMPR1B	0	0	0	1	1
BMT2	0	1	0	0	1
BNC2	0	0	0	1	1
BNIP1	0	0	0	1	1
BNIP3	0	0	0	1	1
BNIP3L	0	1	0	0	1
BOC	0	0	0	1	1
BOLA	0	0	0	1	1
BOLA-DQA2	0	0	0	1	1
BOLA-DRB2	0	0	0	1	1
BOLA-DRB3	0	0	0	1	1
BOLA-DYA	0	0	0	1	1
BOLA-DYB	0	0	0	1	1
BOLL	0	1	0	0	1
BOP1	0	0	0	1	1
BORA	0	1	0	0	1
BOSTAUV1R417	0	0	0	1	1
BPNT1	0	0	0	1	1
BPNT2	0	0	0	1	1
BRAF	0	0	0	1	1
BRB	0	1	0	0	1
BRD3	0	0	0	1	1
BRD4	1	0	0	0	1
BRI3	0	1	0	0	1
BRINP1	0	0	0	1	1
BRINP3	0	0	0	1	1
BRPF1	0	0	0	1	1
BRWD1	0	1	0	0	1
BSDC1	0	0	0	1	1
BTBD8	0	1	0	0	1
BTF3L4	1	0	0	0	1
BTG4	0	0	0	1	1
BTLA	0	0	0	1	1
BTRC	0	1	0	0	1
BUB1B	0	1	0	0	1
BUD31	0	1	0	0	1
BVES	1	0	0	0	1
C11H2orf73	0	0	0	1	1
C11H2orf74	0	0	0	1	1
C11H2orf92	0	0	1	0	1
C12H13orf42	0	0	0	1	1
C12H13orf46	1	0	0	0	1
C13H20orf144	1	0	0	0	1
C13H20orf96	0	1	0	0	1
C14H8orf34	0	0	1	0	1
C15H11orf16	0	1	0	0	1
C15H11orf34	0	0	0	1	1
C15H11orf87	0	1	0	0	1
C16H1orf116	0	0	0	1	1
C16H1orf167	0	1	0	0	1
C16H1orf53	0	0	0	1	1
C17H22orf31	1	0	0	0	1
C17H4orf45	0	0	0	1	1
C18H16orf95	0	0	0	1	1
C18H19orf12	0	0	0	1	1
C18H19orf33	0	0	0	1	1
C18H19orf85	0	0	0	1	1
C1GALT1	0	0	0	1	1
C1QTNF2	0	0	0	1	1
C1QTNF7	0	0	0	1	1
C21H14orf132	0	1	0	0	1
C24H18orf25	0	0	0	1	1
C25H16orf96	1	0	0	0	1
C26H10orf88	0	1	0	0	1
C26H10orf90	0	0	0	1	1
C28H1orf198	0	0	0	1	1
C29H11orf24	0	0	0	1	1
C2CD3	0	0	0	1	1
C2CD6	0	1	0	0	1
C2H2orf66	0	1	0	0	1
C2H2orf69	1	0	0	0	1
C2H2orf76	0	1	0	0	1
C2H2orf88	0	0	0	1	1
C3AR1	0	0	0	1	1
C3H1orf185	0	0	0	1	1
C3H1orf54	1	0	0	0	1
C4H7orf31	0	0	0	1	1
C5	0	0	0	1	1
C7H19orf38	0	1	0	0	1
C7H19orf44	0	0	0	1	1
C8H8orf74	0	0	0	1	1
C8H9orf40	0	1	0	0	1
C8H9orf85	0	1	0	0	1
C9	0	1	0	0	1
C9H6orf58	0	0	0	1	1
CA1	0	0	0	1	1
CA10	0	0	0	1	1
CA14	1	0	0	0	1
CA2	1	0	0	0	1
CABCOCO1	0	1	0	0	1
CABIN1	0	0	0	1	1
CACHD1	0	1	0	0	1
CACNA1A	0	1	0	0	1
CACNA1C	0	0	0	1	1
CACNA1D	0	1	0	0	1
CACNA1S	0	0	0	1	1
CACNA2D3	0	1	0	0	1
CACNB2	0	0	0	1	1
CACNG1	1	0	0	0	1
CACNG2	0	1	0	0	1
CACNG4	1	0	0	0	1
CACUL1	0	0	0	1	1
CACYBP	1	0	0	0	1
CADM1	1	0	0	0	1
CADPS	0	0	0	1	1
CADPS2	0	0	0	1	1
CALCA	0	0	0	1	1
CALCOCO1	1	0	0	0	1
CALCR	0	0	0	1	1
CALHM3	0	0	0	1	1
CAMK2B	0	1	0	0	1
CAMK2G	0	0	0	1	1
CAMK4	0	1	0	0	1
CAMKMT	0	0	0	1	1
CAMLG	1	0	0	0	1
CAMSAP2	0	0	0	1	1
CAPN2	0	0	0	1	1
CAPN8	0	0	0	1	1
CAPRIN2	0	0	0	1	1
CAPS2	0	0	0	1	1
CAPZB	0	0	0	1	1
CARM1	0	1	0	0	1
CARMIL1	0	0	0	1	1
CARNMT1	0	1	0	0	1
CASP4	0	0	0	1	1
CASP7	0	0	0	1	1
CASP9	1	0	0	0	1
CATHL4	0	0	0	1	1
CATHL5	0	0	0	1	1
CAVIN2	0	0	0	1	1
CAVIN3	0	0	0	1	1
CBFA2T2	0	0	0	1	1
CBL	0	0	0	1	1
CBLN1	0	0	0	1	1
CBLN4	0	0	0	1	1
CBR3	0	1	0	0	1
CBX3	1	0	0	0	1
CBX5	1	0	0	0	1
CBX7	0	1	0	0	1
CC2D1B	1	0	0	0	1
CC2D2B	0	0	0	1	1
CCAR1	0	0	0	1	1
CCBE1	0	0	0	1	1
CCDC102A	1	0	0	0	1
CCDC102B	0	0	0	1	1
CCDC105	0	0	0	1	1
CCDC106	0	0	0	1	1
CCDC12	0	0	0	1	1
CCDC126	0	0	0	1	1
CCDC146	0	0	0	1	1
CCDC148	0	1	0	0	1
CCDC15	0	1	0	0	1
CCDC150	0	0	0	1	1
CCDC162P	0	0	0	1	1
CCDC169	0	0	0	1	1
CCDC17	1	0	0	0	1
CCDC171	0	0	0	1	1
CCDC175	0	0	0	1	1
CCDC178	0	0	0	1	1
CCDC179	0	0	1	0	1
CCDC18	0	1	0	0	1
CCDC187	0	0	0	1	1
CCDC190	0	0	0	1	1
CCDC191	0	0	0	1	1
CCDC28B	0	0	0	1	1
CCDC33	1	0	0	0	1
CCDC39	0	1	0	0	1
CCDC50	0	0	0	1	1
CCDC59	0	0	0	1	1
CCDC6	0	0	0	1	1
CCDC63	1	0	0	0	1
CCDC68	0	0	0	1	1
CCDC7	0	0	0	1	1
CCDC9	0	0	0	1	1
CCDC90B	0	0	0	1	1
CCDC93	0	0	0	1	1
CCDC97	1	0	0	0	1
CCER1	0	0	0	1	1
CCKBR	0	0	0	1	1
CCL17	0	0	0	1	1
CCL22	0	0	0	1	1
CCL3	0	0	0	1	1
CCM2	0	1	0	0	1
CCM2L	0	1	0	0	1
CCN4	0	0	0	1	1
CCN6	0	0	0	1	1
CCNB2	1	0	0	0	1
CCNE2	1	0	0	0	1
CCNF	1	0	0	0	1
CCNG2	1	0	0	0	1
CCNI	1	0	0	0	1
CCNJL	0	0	0	1	1
CCNP	0	0	0	1	1
CCNT2	1	0	0	0	1
CCPG1	0	0	0	1	1
CCR1	0	0	0	1	1
CCR2	0	1	0	0	1
CCR3	0	1	0	0	1
CCR5	0	1	0	0	1
CCR6	1	0	0	0	1
CCR7	0	1	0	0	1
CCSER2	0	0	0	1	1
CCT4	0	1	0	0	1
CCT8	1	0	0	0	1
CD14	0	0	0	1	1
CD1D	0	0	0	1	1
CD207	0	0	0	1	1
CD24	0	0	0	1	1
CD244	0	0	0	1	1
CD2AP	0	0	0	1	1
CD300LG	0	1	0	0	1
CD34	0	0	0	1	1
CD3D	0	1	0	0	1
CD3E	0	1	0	0	1
CD3G	0	1	0	0	1
CD44	1	0	0	0	1
CD53	0	1	0	0	1
CD55	0	1	0	0	1
CD5L	0	1	0	0	1
CD70	0	1	0	0	1
CD80	0	0	0	1	1
CD86	0	0	0	1	1
CD8A	1	0	0	0	1
CD8B	0	0	0	1	1
CDC14B	1	0	0	0	1
CDC16	1	0	0	0	1
CDC25A	0	0	0	1	1
CDC25B	0	1	0	0	1
CDC26	0	1	0	0	1
CDC42BPA	0	0	0	1	1
CDC42BPB	0	0	0	1	1
CDC5L	0	1	0	0	1
CDCA2	0	1	0	0	1
CDCA4	0	0	0	1	1
CDCA5	0	1	0	0	1
CDCA7L	0	0	0	1	1
CDCP1	0	0	0	1	1
CDCP2	0	1	0	0	1
CDH11	0	1	0	0	1
CDH12	0	0	0	1	1
CDH23	0	0	0	1	1
CDH7	0	0	0	1	1
CDH9	0	0	0	1	1
CDHR4	1	0	0	0	1
CDIN1	0	0	0	1	1
CDK1	0	0	0	1	1
CDK13	0	0	1	0	1
CDK14	0	0	0	1	1
CDK17	0	0	0	1	1
CDK19	0	1	0	0	1
CDK5RAP1	0	0	0	1	1
CDK5RAP2	1	0	0	0	1
CDKAL1	0	0	0	1	1
CDKN3	0	0	0	1	1
CDYL2	0	1	0	0	1
CEBPA	0	1	0	0	1
CELA2A	1	0	0	0	1
CELF4	0	0	0	1	1
CELF6	0	1	0	0	1
CELSR1	0	0	0	1	1
CENPE	0	0	0	1	1
CENPJ	1	0	0	0	1
CENPP	0	0	0	1	1
CEP120	0	0	0	1	1
CEP126	0	0	0	1	1
CEP128	0	0	0	1	1
CEP170	0	0	0	1	1
CEP350	0	0	0	1	1
CEP78	0	1	0	0	1
CEP95	0	0	0	1	1
CERKL	1	0	0	0	1
CERS3	1	0	0	0	1
CETN3	0	0	0	1	1
CFAP157	1	0	0	0	1
CFAP206	1	0	0	0	1
CFAP221	0	0	0	1	1
CFAP44	0	0	0	1	1
CFAP45	0	0	0	1	1
CFAP46	0	0	0	1	1
CFAP53	1	0	0	0	1
CFAP54	0	0	0	1	1
CFAP58	0	0	0	1	1
CFAP73	0	1	0	0	1
CFAP95	0	0	0	1	1
CFAP97D1	0	1	0	0	1
CFAP97D2	1	0	0	0	1
CFL2	0	0	0	1	1
CFTR	0	1	0	0	1
CGAS	0	0	0	1	1
CGN1	0	0	0	1	1
CGRRF1	0	0	0	1	1
CH25H	0	0	0	1	1
CHAT	0	1	0	0	1
CHCHD3	0	0	0	1	1
CHCHD6	1	0	0	0	1
CHD7	0	1	0	0	1
CHGB	0	1	0	0	1
CHIC2	0	0	0	1	1
CHIT1	0	0	0	1	1
CHKA	0	0	1	0	1
CHL1	0	0	0	1	1
CHMP2B	1	0	0	0	1
CHN1	0	0	0	1	1
CHP2	0	0	0	1	1
CHRDL2	0	0	0	1	1
CHRM2	0	0	0	1	1
CHST11	0	0	0	1	1
CHST15	0	0	0	1	1
CHST4	0	1	0	0	1
CHST6	0	1	0	0	1
CHST9	0	0	0	1	1
CHSY1	0	0	0	1	1
CHSY3	0	1	0	0	1
CIAPIN1	0	0	0	1	1
CIART	1	0	0	0	1
CIBAR1	0	0	0	1	1
CIP2A	0	0	0	1	1
CIST1	0	0	0	1	1
CKMT1A	0	0	0	1	1
CLASP1	0	1	0	0	1
CLDN1	0	0	0	1	1
CLDN10	0	0	0	1	1
CLDN12	0	0	0	1	1
CLDN14	0	1	0	0	1
CLDN17	0	0	0	1	1
CLGN	0	0	0	1	1
CLK1	1	0	0	0	1
CLNK	0	0	0	1	1
CLPB	0	1	0	0	1
CLSTN2	0	1	0	0	1
CLVS2	0	0	0	1	1
CLYBL	0	0	0	1	1
CMAH	0	0	0	1	1
CMC2	0	1	0	0	1
CMIP	0	0	0	1	1
CMYA5	0	0	0	1	1
CNBD1	0	0	0	1	1
CNBD2	0	0	0	1	1
CNIH1	0	0	0	1	1
CNKSR3	0	0	0	1	1
CNMD	0	0	0	1	1
CNN1	1	0	0	0	1
CNNM1	0	0	0	1	1
CNOT2	0	0	0	1	1
CNOT4	0	0	0	1	1
CNOT6	0	0	0	1	1
CNRIP1	0	1	0	0	1
CNTN1	0	0	0	1	1
CNTN5	0	0	0	1	1
CNTN6	0	0	0	1	1
CNTRL	0	0	0	1	1
COA1	0	1	0	0	1
COBL	1	0	0	0	1
COG2	0	0	0	1	1
COL11A1	0	0	0	1	1
COL14A1	0	0	0	1	1
COL16A1	0	0	0	1	1
COL17A1	0	0	0	1	1
COL1A2	0	0	0	1	1
COL21A1	0	0	0	1	1
COL23A1	0	1	0	0	1
COL24A1	0	0	0	1	1
COL25A1	0	0	0	1	1
COL28A1	0	0	0	1	1
COL3A1	0	0	0	1	1
COL5A1	0	0	0	1	1
COL6A1	0	0	0	1	1
COL6A3	0	0	0	1	1
COL6A5	0	0	0	1	1
COL6A6	0	0	0	1	1
COL8A2	1	0	0	0	1
COL9A1	0	0	0	1	1
COLEC11	0	0	0	1	1
COLEC12	0	0	0	1	1
COMMD10	0	0	0	1	1
COMMD7	0	0	0	1	1
COMMD8	0	0	0	1	1
COMTD1	0	1	0	0	1
COPG2	0	0	0	1	1
COPRS	0	0	0	1	1
COPS5	1	0	0	0	1
COPS7B	1	0	0	0	1
CORO1C	0	1	0	0	1
COX5B	0	0	1	0	1
COX7A2	0	0	0	1	1
COX7B2	0	0	0	1	1
COX7C	0	0	0	1	1
CPA6	1	0	0	0	1
CPE	0	1	0	0	1
CPEB2	1	0	0	0	1
CPED1	0	0	0	1	1
CPLX2	0	0	0	1	1
CPM	0	0	0	1	1
CPNE1	0	0	0	1	1
CPNE8	0	0	0	1	1
CPNE9	0	0	0	1	1
CPQ	0	1	0	0	1
CPSF4	0	1	0	0	1
CPT1A	0	0	0	1	1
CPZ	0	1	0	0	1
CR1L	0	1	0	0	1
CR2	0	1	0	0	1
CRAT	0	0	0	1	1
CREB5	0	0	0	1	1
CREG1	0	0	0	1	1
CRELD1	0	0	0	1	1
CRH	0	1	0	0	1
CRIPTO	0	1	0	0	1
CRISP3	0	0	0	1	1
CRISPLD1	0	0	0	1	1
CRLS1	0	1	0	0	1
CRNKL1	0	0	0	1	1
CRNN	0	0	0	1	1
CROCC2	0	0	0	1	1
CROT	0	0	0	1	1
CRTC2	0	0	0	1	1
CRYBG1	1	0	0	0	1
CRYGD	0	1	0	0	1
CRYGS	0	0	0	1	1
CRYL1	1	0	0	0	1
CSF1R	0	0	0	1	1
CSF2	0	1	0	0	1
CSH2	0	0	0	1	1
CSKMT	0	0	0	1	1
CSMD1	0	0	0	1	1
CSMD2	0	0	0	1	1
CSNK1G1	0	0	0	1	1
CSNK1G3	0	0	0	1	1
CSNK2A1	0	1	0	0	1
CSRP2	0	0	0	1	1
CTBP1	0	0	0	1	1
CTDSPL	0	0	0	1	1
CTHRC1	0	1	0	0	1
CTLA4	0	0	0	1	1
CTNNA2	0	0	0	1	1
CTNNA3	0	0	0	1	1
CTNND2	0	0	0	1	1
CTR9	0	1	0	0	1
CTRC	1	0	0	0	1
CTSB	0	1	0	0	1
CTSD	1	0	0	0	1
CTSV	0	0	0	1	1
CTTN	1	0	0	0	1
CTTNBP2	0	0	0	1	1
CUBN	0	1	0	0	1
CUL5	0	1	0	0	1
CWC27	0	0	0	1	1
CWF19L2	0	0	0	1	1
CX3CL1	0	0	0	1	1
CXADR	0	0	0	1	1
CXCL12	0	0	0	1	1
CXCL13	1	0	0	0	1
CXXC4	0	0	0	1	1
CYB561D2	1	0	0	0	1
CYB5D2	0	1	0	0	1
CYB5R2	0	0	0	1	1
CYB5RL	0	1	0	0	1
CYFIP1	0	0	0	1	1
CYHR1	0	0	0	1	1
CYLC2	0	0	0	1	1
CYP11A1	1	0	0	0	1
CYP11B1	0	0	0	1	1
CYP17A1	0	0	0	1	1
CYP19A1	0	1	0	0	1
CYP24A1	0	0	0	1	1
CYP2B6	0	1	0	0	1
CYP2R1	0	0	0	1	1
CYP2S1	0	1	0	0	1
CYP2U1	1	0	0	0	1
CYP39A1	0	0	0	1	1
CYP3A24	0	0	0	1	1
CYP3A28	0	0	0	1	1
CYP7A1	0	0	0	1	1
CYRIA	0	0	0	1	1
CYSLTR2	0	0	0	1	1
CYSTM1	0	1	0	0	1
DAAM1	0	0	0	1	1
DAAM2	0	0	0	1	1
DAB2	0	0	0	1	1
DAB2IP	0	0	0	1	1
DACH1	0	0	0	1	1
DACT2	0	0	0	1	1
DAO	0	1	0	0	1
DARS2	0	0	0	1	1
DAW1	0	0	0	1	1
DBF4	0	0	0	1	1
DBI	0	1	0	0	1
DCAF10	0	0	0	1	1
DCAF12	1	0	0	0	1
DCAF13	0	1	0	0	1
DCAF5	0	1	0	0	1
DCC	0	0	0	1	1
DCDC2	0	0	0	1	1
DCP1A	0	1	0	0	1
DCTN2	0	0	0	1	1
DCXR	0	0	0	1	1
DDAH1	0	0	0	1	1
DDHD2	0	0	0	1	1
DDIT4L	0	0	1	0	1
DDT	0	0	0	1	1
DDX10	0	1	0	0	1
DDX18	0	0	0	1	1
DDX19B	0	0	0	1	1
DDX5	0	0	0	1	1
DDX51	0	0	1	0	1
DDX54	0	1	0	0	1
DDX59	0	0	0	1	1
DDX6	0	1	0	0	1
DECR1	0	0	1	0	1
DEDD2	0	0	0	1	1
DEFB116	0	1	0	0	1
DEFB119	0	1	0	0	1
DEFB129	0	1	0	0	1
DEFB132	0	1	0	0	1
DEFB136	0	1	0	0	1
DEFB4A	0	0	0	1	1
DENND11	0	0	0	1	1
DENND1A	0	1	0	0	1
DENND1B	0	0	0	1	1
DENND1C	0	1	0	0	1
DENND2A	0	0	0	1	1
DENND5A	0	1	0	0	1
DENND5B	0	1	0	0	1
DENND6A	1	0	0	0	1
DEPDC5	0	0	0	1	1
DERL1	0	0	0	1	1
DES	0	0	0	1	1
DGKB	0	0	0	1	1
DGKD	0	0	0	1	1
DGKE	0	0	0	1	1
DGKG	0	0	0	1	1
DHCR24	0	1	0	0	1
DHCR7	0	1	0	0	1
DHRS11	0	0	1	0	1
DHRS7	0	0	1	0	1
DIO3	0	0	0	1	1
DIP2A	0	1	0	0	1
DIP2C	0	1	0	0	1
DIRAS2	0	0	0	1	1
DIS3	0	1	0	0	1
DIS3L2	1	0	0	0	1
DISC1	0	0	0	1	1
DLGAP2	0	0	0	1	1
DLGAP4	0	0	0	1	1
DMBT1	0	0	0	1	1
DMRT1	0	0	0	1	1
DMRTA1	1	0	0	0	1
DNAAF4	0	0	0	1	1
DNAH11	0	0	0	1	1
DNAH3	0	0	0	1	1
DNAH5	0	0	0	1	1
DNAH8	0	0	0	1	1
DNAI1	1	0	0	0	1
DNAJC10	0	0	0	1	1
DNAJC13	0	1	0	0	1
DNAJC18	0	1	0	0	1
DNAJC19	0	0	0	1	1
DNAJC2	0	1	0	0	1
DNAJC3	0	0	0	1	1
DNAJC30	0	0	0	1	1
DNER	0	0	0	1	1
DNM3	0	0	0	1	1
DNMT3B	0	0	0	1	1
DNMT3L	1	0	0	0	1
DNPEP	0	0	0	1	1
DOCK10	0	0	0	1	1
DOCK2	0	0	0	1	1
DOCK4	0	0	0	1	1
DOCK5	0	0	0	1	1
DOCK8	0	0	0	1	1
DOCK9	0	0	0	1	1
DOHH	1	0	0	0	1
DOK6	0	0	0	1	1
DOLPP1	0	0	0	1	1
DOP1A	0	0	1	0	1
DOP1B	0	1	0	0	1
DPM2	1	0	0	0	1
DPP10	0	0	0	1	1
DPP6	0	0	0	1	1
DPY30	0	0	1	0	1
DPYD	0	0	0	1	1
DPYSL3	0	1	0	0	1
DR1	0	1	0	0	1
DRAM2	0	1	0	0	1
DRAXIN	0	1	0	0	1
DRD1	0	0	0	1	1
DRD3	0	0	0	1	1
DSEL	0	0	0	1	1
DSP	0	0	0	1	1
DST	0	0	0	1	1
DSTYK	0	1	0	0	1
DTHD1	0	0	0	1	1
DTNA	0	0	0	1	1
DTNB	0	1	0	0	1
DTX1	0	1	0	0	1
DUSP10	0	0	0	1	1
DUSP16	0	0	0	1	1
DUSP3	0	1	0	0	1
DYNC1H1	0	0	0	1	1
DYNC2H1	0	0	0	1	1
DYNC2LI1	0	0	0	1	1
DYNLL2	0	0	0	1	1
DYRK2	0	0	0	1	1
DYRK3	0	1	0	0	1
DYRK4	0	0	0	1	1
DYSF	0	0	0	1	1
E2F1	1	0	0	0	1
EBF1	0	1	0	0	1
EBF2	0	0	1	0	1
ECH1	0	0	0	1	1
ECSCR	0	1	0	0	1
ECSIT	1	0	0	0	1
ECT2	0	0	0	1	1
EDIL3	0	0	0	1	1
EED	0	1	0	0	1
EEF1A1	0	0	0	1	1
EEF1AKMT1	1	0	0	0	1
EEF1B2	1	0	0	0	1
EFCAB14	0	0	0	1	1
EFCAB3	0	0	0	1	1
EFCAB5	0	0	0	1	1
EFCAB8	0	0	0	1	1
EFHC1	0	0	0	1	1
EFHD2	1	0	0	0	1
EFL1	0	0	0	1	1
EGF	0	0	0	1	1
EGFL7	0	0	0	1	1
EGFLAM	0	0	0	1	1
EGLN3	0	1	0	0	1
EGR4	0	0	0	1	1
EHBP1	0	0	0	1	1
EHD1	0	1	0	0	1
EI24	0	0	0	1	1
EID2	0	0	1	0	1
EIF2AK4	0	1	0	0	1
EIF2D	0	1	0	0	1
EIF3E	1	0	0	0	1
EIF3L	0	1	0	0	1
EIF4B	1	0	0	0	1
EIF4E	0	0	0	1	1
EIF4EBP1	0	0	0	1	1
EIF4EBP2	1	0	0	0	1
EIF5B	0	1	0	0	1
ELAPOR2	0	1	0	0	1
ELAVL2	0	0	0	1	1
ELAVL3	1	0	0	0	1
ELAVL4	0	0	1	0	1
ELF3	0	0	0	1	1
ELF5	0	0	0	1	1
ELK3	0	0	0	1	1
ELL	0	1	0	0	1
ELMO1	0	0	0	1	1
ELOF1	1	0	0	0	1
ELOVL5	0	0	0	1	1
ELOVL6	1	0	0	0	1
EMB	0	0	0	1	1
EMC7	0	0	0	1	1
EMID1	1	0	0	0	1
EMILIN2	0	1	0	0	1
EML1	0	1	0	0	1
EMP1	0	1	0	0	1
EMP2	0	0	0	1	1
ENC1	0	0	0	1	1
ENDOG	0	0	0	1	1
ENHO	1	0	0	0	1
ENKUR	1	0	0	0	1
ENOPH1	0	0	0	1	1
ENOX1	0	0	0	1	1
ENSA	0	0	0	1	1
ENTPD7	0	0	0	1	1
ENTREP2	1	0	0	0	1
EOMES	0	0	0	1	1
EP400	0	0	1	0	1
EPAS1	0	0	0	1	1
EPB41L1	0	0	0	1	1
EPB41L2	0	1	0	0	1
EPB41L4A	0	0	0	1	1
EPB41L4B	0	0	0	1	1
EPC2	0	0	0	1	1
EPHA7	0	0	1	0	1
EPHB2	0	0	0	1	1
EPHX3	1	0	0	0	1
EPSTI1	0	0	0	1	1
ERAP1	0	0	0	1	1
ERAP2	0	0	0	1	1
ERBB4	0	0	0	1	1
ERC2	1	0	0	0	1
ERG28	0	0	0	1	1
ERI3	0	1	0	0	1
ERMN	0	0	0	1	1
ERRFI1	0	0	0	1	1
ESAM	0	1	0	0	1
ESPL1	1	0	0	0	1
ESR1	0	0	0	1	1
ESRP1	0	1	0	0	1
ESRRB	0	0	0	1	1
ESRRG	0	0	0	1	1
ESYT2	0	0	0	1	1
ESYT3	0	0	0	1	1
ETAA1	0	0	0	1	1
ETFA	0	0	0	1	1
ETNK1	0	1	0	0	1
ETS1	0	0	0	1	1
ETV6	0	0	0	1	1
EVA1A	0	0	0	1	1
EVA1B	0	0	1	0	1
EVI2B	0	0	0	1	1
EVPL	0	0	0	1	1
EVX1	1	0	0	0	1
EWSR1	1	0	0	0	1
EXD2	0	1	0	0	1
EXOC3	0	0	0	1	1
EXOC4	0	0	0	1	1
EXOC5	0	1	0	0	1
EXOC6B	0	0	0	1	1
EXTL2	0	0	0	1	1
EYA2	1	0	0	0	1
EYA4	0	0	0	1	1
F7	1	0	0	0	1
FA2H	0	1	0	0	1
FADS2B	0	0	0	1	1
FAM110A	0	1	0	0	1
FAM114A2	1	0	0	0	1
FAM118A	0	1	0	0	1
FAM124A	0	0	0	1	1
FAM124B	0	0	0	1	1
FAM135B	0	0	0	1	1
FAM13C	0	0	0	1	1
FAM161A	0	1	0	0	1
FAM163A	0	0	0	1	1
FAM171B	0	0	0	1	1
FAM177B	0	0	0	1	1
FAM178B	0	0	1	0	1
FAM193A	0	0	0	1	1
FAM204A	0	0	0	1	1
FAM205A	0	0	0	1	1
FAM20A	0	0	0	1	1
FAM20B	0	0	0	1	1
FAM219A	1	0	0	0	1
FAM234B	0	0	0	1	1
FAM240A	0	1	0	0	1
FAM241A	1	0	0	0	1
FAM25A	0	0	0	1	1
FAM3D	0	0	0	1	1
FAM55A	0	1	0	0	1
FAM81A	0	0	0	1	1
FAM83A	0	0	0	1	1
FANK1	0	1	0	0	1
FAR1	0	1	0	0	1
FARSB	1	0	0	0	1
FAT1	0	0	0	1	1
FAT4	0	0	0	1	1
FAXC	0	0	0	1	1
FBLN1	0	1	0	0	1
FBN1	0	0	0	1	1
FBRS	0	0	0	1	1
FBXL13	0	1	0	0	1
FBXL17	0	0	0	1	1
FBXL18	0	1	0	0	1
FBXL20	0	1	0	0	1
FBXL21	0	1	0	0	1
FBXL5	0	0	0	1	1
FBXL7	0	0	0	1	1
FBXO32	0	0	0	1	1
FBXO33	0	0	0	1	1
FBXO34	0	0	0	1	1
FBXO36	0	0	0	1	1
FBXO46	0	0	0	1	1
FBXO47	0	0	0	1	1
FBXO48	0	1	0	0	1
FBXW7	0	0	0	1	1
FCAMR	0	0	0	1	1
FCGR2A	0	0	0	1	1
FCGR2B	0	0	0	1	1
FCGR3A	0	0	0	1	1
FCHSD2	0	1	0	0	1
FCMR	1	0	0	0	1
FCRL1	0	1	0	0	1
FCRL3	0	1	0	0	1
FCRL4	0	1	0	0	1
FCRL5	0	1	0	0	1
FDFT1	0	1	0	0	1
FECH	0	0	0	1	1
FERD3L	0	0	0	1	1
FETUB	0	0	0	1	1
FEZ1	0	0	0	1	1
FEZF1	0	0	0	1	1
FGD6	0	1	0	0	1
FGF10	0	1	0	0	1
FGF12	0	0	0	1	1
FGF14	0	0	0	1	1
FGF21	1	0	0	0	1
FGF23	0	0	0	1	1
FGF9	0	1	0	0	1
FGFR1	0	0	0	1	1
FGGY	0	0	0	1	1
FGL1	1	0	0	0	1
FHIP1A	1	0	0	0	1
FHIT	0	0	0	1	1
FHL2	0	0	0	1	1
FHOD3	0	0	0	1	1
FIBCD1	1	0	0	0	1
FIG4	0	0	0	1	1
FILIP1	0	0	0	1	1
FIP1L1	0	0	1	0	1
FKBP15	0	1	0	0	1
FKBP1A	0	1	0	0	1
FKBP1B	0	1	0	0	1
FKBP8	0	1	0	0	1
FKTN	0	0	0	1	1
FLOT2	0	0	0	1	1
FLRT2	0	0	1	0	1
FLT1	0	1	0	0	1
FLT3	0	1	0	0	1
FLVCR2	0	0	0	1	1
FMC1	1	0	0	0	1
FMN1	0	0	0	1	1
FMO4	0	1	0	0	1
FNBP1L	0	1	0	0	1
FNDC3A	0	0	0	1	1
FNDC3B	0	0	0	1	1
FOXD2	0	1	0	0	1
FOXD3	0	0	0	1	1
[truncated: 4,545 more rows]
